# Supplementary material for: Increased Temperature and Exposure to Ammonium Alter the Life Cycle of an Anuran Species
Source: Ecol Evol. 2024 Dec 2;14(12):e70685. doi: 10.1002/ece3.70685 (PMC11612019; doi:10.1002/ece3.70685)
Supplement: Supplementary file 1 — Appendix S1. [file ECE3-14-e70685-s002.xls]

## Sheet: Aquaria
ID	LayDate	HatchDate	HatchN	Temperature	Ammonium	Habitat	T1	Ammonium1	Week1	T2	Ammonium2	T3	Ammonium3	Week2	T4	Ammonium4	T5	Ammonium5	Week3	T6	Ammonium6	T7	Ammonium7	Week4	T8	Ammonium8	T9	Ammonium9	T10	Ammonium10	T11	Ammonium11	T_without_tadpoles	Ammonium_without_tadpoles	Metamorphs
1	2023-05-20	2023-05-25	15	Cold	No	Agrosystem	21.3	0	15	23.4		22.6		14	22.8	1.2	24.3		14	22.3		24.7	3.2	14	25.6		25.2	2.9	24		26.6	2.6	21	1.3	11
2	2023-05-20	2023-05-25	15	Cold	Yes	Agrosystem	21.5	1.2	9	23.4		22.6		8	26.8	1.7	24.1		3	22.4		24.6	5.3	3	25.5		25.2	5.4	23.9		26.8	2.4	21.1	12.1	3
3	2023-05-20	2023-05-24	15	Hot	No	Agrosystem	24.9	0.2	15	26.3		24.2		15	26.4	1.5	28.3		15	27.9		28.4	0	15	27.5		28.9	0	27.2		29.6	0	26.7	0	10
4	2023-05-20	2023-05-24	15	Hot	Yes	Agrosystem	25.5	0.8	15	25.2		26.2		15	27.9	2.8	28.7		15	27.2		28.9	4.5	15	28.6		27.8	2.3	28.2		28.6	6	27	11.8	13
5	2023-05-20	2023-05-25	15	Cold	No	Agrosystem	21.3	0	15	23.4		22.6		15	22.8	0	24.4		15	22.3		24.8	0	15	25.6		25.2	0	23.9		26.4	1.6	21.1	0	12
6	2023-05-20	2023-05-25	15	Cold	Yes	Agrosystem	21.5	3.7	15	23.4		22.6		15	22.9	0.7	24.3		15	22.4		24.8	4.5	15	25.6		25.2	5.5	24		26.8	10.4	21.1	13	10
7	2023-05-20	2023-05-24	15	Hot	No	Agrosystem	27.2	0.7	15	24.3		23.8		15	26.9	2.9	28.9		13	26.7		29.4	0.4	13	28.3		29.4	0	27.6		29.8	0.6	26.1	0.2	12
8	2023-05-20	2023-05-24	15	Hot	Yes	Agrosystem	25	1.2	15	24.2		25		15	26.1	2.3	25.6		3	28.1		28.1	1.7	3	28.9		28.5	1.6					26.8	12.9	2
9	2023-05-20	2023-05-25	15	Cold	No	Agrosystem	21.6		13	23.5		22.7		13	23	0.3	24.5		13	22.4	1.7	24.9		13	25.8	2	25.3		24.1	2.5	26.8		21.5	0.2	12
10	2023-05-20	2023-05-26	15	Cold	Yes	Agrosystem	20.5		15	23	2.8	22.2		14	22.1		23.6	2.4	14	21.7		24	0.9	6	24.6		24.4	2.4	23.2		25.4	3.2	20.6	10.8	5
11	2023-05-20	2023-05-24	15	Hot	No	Agrosystem	23.7		15	26.4	0	26.1		15	26.6		26.9	0.6	15	27.8		27.1	0	15	26.8		28.8	1.9	28		27.7	0	27	0	13
12	2023-05-20	2023-05-24	15	Hot	Yes	Agrosystem	23.2		15	26.7		26.6		15	26.7	4.9	28.4		15	27.2	3.2	28.5		14	28.3	5.3	28.3		27.5	1.5	28.8	0.3	28	14.8	13
13	2023-05-20	2023-05-26	15	Cold	No	Agrosystem	20.7		15	22.9	1.2	22.2		15	22.2		23.5	1.8	14	22		23.9	2.4	14	24.6		24.5	1.4	23		26.3	1.8	20.5	0.8	12
14	2023-05-21	2023-05-26	15	Cold	Yes	Pine Grove	20.6		14	23	5.2	22.1		14	22.1		23.5	3.7	14	22		23.9	0	14	24.6		24.5	4.7	23.1		25.5	4.3	21	12	12
15	2023-05-21	2023-05-24	14	Hot	No	Pine Grove	25.2		13	24.8	0	24.9		13	26.1		28.7	1.5	13	26.1		28.9	0.4	13	28.5		27	0	26.5		27.4		30.3	0	13
16	2023-05-21	2023-05-25	15	Hot	Yes	Pine Grove	25.7		14	26.2	6.4	26.3		14	26		26.8	2.4	14	27.4		27	2.9	14	28.1		27	4.8	28.3		28.9		26	10.6	11
17	2023-05-21	2023-05-26	10	Cold	No	Pine Grove	20.7		10	22.9	0	22.2		8	22.1		23.8	1.1	8	21.7		24	0	8	24.6		24.5	0	23.2		26.1	1.4	21.3	0.4	7
18	2023-05-21	2023-05-27	14	Cold	Yes	Pine Grove	20.8		14	23		22.2		14	22.2	3.4	23.9		14	22.2	3.8	24.2		14	24.7	11.2	24.7		23.5	12.6	26		21	11.5	13
19	2023-05-21	2023-05-25	13	Hot	No	Pine Grove	23.4		13	26		26		13	26.1	0	26.6		13	26.1	0	27		13	26.9	2.8	26.1		27.6	1.5	29.7		24.5	0.1	12
20	2023-05-21	2023-05-24	15	Hot	Yes	Pine Grove	26.3		15	26.4	7.4	26		15	26.2		26.3	3.2	15	26.3		28.4	1.9	15	27		28.8	2.3	26.6		29.6	0	26.8	12	13
21	2023-05-21	2023-05-28	15	Cold	No	Pine Grove	20.5		15	22.6		22.2	1.6	15	21.7		23.5	1.2	15	21.6	0.9	23.7		15	24.1	2.1	24.1		22.9	7.4	25.2		20.7	0	14
22	2023-05-21	2023-05-27	15	Cold	Yes	Pine Grove	20.3		15	22.8		22	5.9	15	21.8		23.4		15	21.9	1.7	23.6		15	24	8.3	24.2		22.8	10.1	26		21.1	12.7	11
23	2023-05-21	2023-05-24	11	Hot	No	Pine Grove	25.8		11	26.6		26.4	0.8	11	26.3		27.5	1.3	11	26.5	3.4	26.8		11	26.6	0.1	27.7		27	0	28.3	2.4	26.9	0.1	10
24	2023-05-21	2023-05-25	15	Hot	Yes	Pine Grove	25.6		15	26.9		26.2	6.3	15	26.5		26.6	2.4	15	26.2	4.6	27.3		15	26.7	6.4	26.6		26.8	3.6	27.6	0.1	26	10.2	12
25	2023-05-21	2023-05-27	12	Cold	No	Pine Grove	20.3		11	22.8		21.9	0.1	11	21.8		23.3	0	11	21.9	0.2	23.6		11	24	0	24.3		23	2.5	25.7		21.4	0	10
26	2023-05-21	2023-05-27	13	Cold	Yes	Pine Grove	20.6		13	22.6		22	3.8	13	21.7		23.5	3.5	13	21.6	0.8	23.8		13	24	8.7	24.2		23	8.6	25		21.1	12.2	11
27	2023-05-21	2023-05-25	14	Hot	No	Pine Grove	25.5		14	27.2		26.4	1.1	14	26.6		27.1	2.4	13	26.6	0.7	27.7		13	27.4	0	27.9		26.7	0	28.4		26.4	1.1	11
28	2023-05-21	2023-05-25	14	Hot	Yes	Pine Grove	25.1		14	26.5		26.7	9.8	13	26.2		27.8	2.4	13	26.7	4.4	27.3		13	28.1	4.1	27		27	2.4	27.9		26	13.1	11
29	2023-05-21	2023-05-27	14	Cold	No	Pine Grove	20.5		14	22.6		22		14	21.8	0.6	23.8		14	21.9	0	23.7		14	24.2	0.7	24.3		23.2	4.1	25.4		22.4	0	11
30	2023-05-21	2023-05-27	15	Cold	Yes	Pine Grove	20.9		14	22.7		22		14	22	9.5	23.7	7.2	14	22.3	7.5	23.8		14	23.9	7	24.3		23.3	5.2	25.9		22.7	13.3	11
31	2023-05-21	2023-05-25	15	Hot	No	Pine Grove	27.3		15	26.1		25.8		15	26.1	0	26.2		15	27	2.7	28.3		15	28	1.2	27.8		27.2	0.9			27.3	1.3	15
32	2023-05-21	2023-05-25	15	Hot	Yes	Pine Grove	25.7		15	26.4		26.3		15	26.4	4.8	27.2		15	27.1	3.8	28		15	28.4	4.5	27.5		28	5.2	28.2		27.5	12.8	15

## Sheet: Larvae
Tank	Habitat	Temperature	Ammonium	ID	Speed	BodyMass	SVL	TL	Gosner	ID	lnSVL	lnBM	SMI
T1	Agrosystem	Cold	No	T1-1	66.39	0.66	15.61	26.87	39	T1-1	2.74791	-0.415515	0.409819
T1	Agrosystem	Cold	No	T1-2	28.8	0.29	11.18	21.18	30	T1-2	2.41413	-1.23787	0.451555
T1	Agrosystem	Cold	No	T1-3	46.64	0.15	9.08	18.67	27	T1-3	2.20607	-1.89712	0.414257
T1	Agrosystem	Cold	No	T1-4	56.16	0.4	12.45	25.86	34	T1-4	2.52172	-0.916291	0.463096
T1	Agrosystem	Cold	No	T1-5	60.61	0.66	14.72	30.32	38	T1-5	2.68921	-0.415515	0.48174
T1	Agrosystem	Cold	No	T1-6	46.4	0.35	12.29	23.64	36	T1-6	2.50879	-1.04982	0.419905
T1	Agrosystem	Cold	No	T1-7	45.47	0.5	13.4	27.96	38	T1-7	2.59525	-0.693147	0.472739
T1	Agrosystem	Cold	No	T1-8	53.29	0.49	13.57	27.15	39	T1-8	2.60786	-0.71335	0.447474
T1	Agrosystem	Cold	No	T1-9	62.3	0.33	12.32	25.6	32	T1-9	2.51122	-1.10866	0.393261
T1	Agrosystem	Cold	No	T1-10	75.98	0.53	13.82	29.42	38	T1-10	2.62612	-0.634878	0.460269
T1	Agrosystem	Cold	No	T1-11	62.17	0.38	11.92	25.76	36	T1-11	2.47822	-0.967584	0.495943
T1	Agrosystem	Cold	No	T1-12	48.72	0.27	11.48	25.06	36	T1-12	2.44061	-1.30933	0.390842
T1	Agrosystem	Cold	No	T1-13	55.28	0.48	13.16	26.59	37	T1-13	2.57718	-0.733969	0.476992
T2	Agrosystem	Cold	Yes	T2-1	27.75	0.18	8.21	16.03	33	T2-1	2.10535	-1.7148	0.656042
T2	Agrosystem	Cold	Yes	T2-2	30.56	0.29	11.16	22.21	34	T2-2	2.41234	-1.23787	0.453787
T2	Agrosystem	Cold	Yes	T2-3	42.5	0.31	11.57	21.83	35	T2-3	2.44842	-1.17118	0.439196
T3	Agrosystem	Hot	No	T3-1	42.79	0.41	13.6	23.68	42	T3-1	2.61007	-0.891598	0.372147
T3	Agrosystem	Hot	No	T3-2	48.92	0.48	13.89	29.12	41	T3-2	2.63117	-0.733969	0.411087
T3	Agrosystem	Hot	No	T3-3	60.03	0.3	11.6	23.86	36	T3-3	2.45101	-1.20397	0.422008
T3	Agrosystem	Hot	No	T3-4	58.09	0.25	10.53	20.69	35	T3-4	2.35423	-1.38629	0.459093
T3	Agrosystem	Hot	No	T3-5	52.79	0.37	12.95	24.22	37	T3-5	2.5611	-0.994252	0.384338
T3	Agrosystem	Hot	No	T3-6	65.41	0.78	14.62	29.46	40	T3-6	2.68239	-0.248461	0.580119
T3	Agrosystem	Hot	No	T3-7	66.64	0.55	13.73	27.65	39	T3-7	2.61958	-0.597837	0.48631
T3	Agrosystem	Hot	No	T3-8	56.41	0.43	12.87	26.04	38	T3-8	2.5549	-0.84397	0.454352
T3	Agrosystem	Hot	No	T3-9	62.84	0.66	14.6	28.64	40	T3-9	2.68102	-0.415515	0.492724
T3	Agrosystem	Hot	No	T3-10	69.14	0.77	15.86	30.3	40	T3-10	2.7638	-0.261365	0.45765
T3	Agrosystem	Hot	No	T3-11	89.79	0.52	14.83	26.85	40	T3-11	2.69665	-0.653926	0.371849
T3	Agrosystem	Hot	No	T3-12	63.95	0.56	14.39	27.97	40	T3-12	2.66653	-0.579818	0.435089
T3	Agrosystem	Hot	No	T3-13	60.08	0.71	14.66	30.68	41	T3-13	2.68512	-0.34249	0.524098
T4	Agrosystem	Hot	Yes	T4-1	53.37	0.39	12.45	25.04	39	T4-1	2.52172	-0.941609	0.451519
T4	Agrosystem	Hot	Yes	T4-2	61.09	0.41	11.98	24.7	37	T4-2	2.48324	-0.891598	0.527748
T4	Agrosystem	Hot	Yes	T4-3	40.58	0.42	12.37	25.44	38	T4-3	2.51527	-0.867501	0.494962
T4	Agrosystem	Hot	Yes	T4-4	66.92	0.46	12.57	25.75	38	T4-4	2.53131	-0.776529	0.518675
T4	Agrosystem	Hot	Yes	T4-5	70.7	0.63	14.35	27.04	39	T4-5	2.66375	-0.462035	0.493242
T4	Agrosystem	Hot	Yes	T4-6	52.84	0.55	14.08	26.54	40	T4-6	2.64476	-0.597837	0.453736
T4	Agrosystem	Hot	Yes	T4-7	70.06	0.42	11.77	25.11	39	T4-7	2.46555	-0.867501	0.567604
T4	Agrosystem	Hot	Yes	T4-8	53.69	0.71	15.28	28.95	41	T4-8	2.72654	-0.34249	0.467589
T4	Agrosystem	Hot	Yes	T4-9	53.74	0.67	14.49	27.89	37	T4-9	2.67346	-0.400478	0.510718
T4	Agrosystem	Hot	Yes	T4-10	80.13	0.57	14.3	26.61	39	T4-10	2.66026	-0.562119	0.450578
T4	Agrosystem	Hot	Yes	T4-11	68.09	0.65	14.69	29.02	40	T4-11	2.68717	-0.430783	0.477114
T4	Agrosystem	Hot	Yes	T4-12	58.47	0.48	12.87	26.35	39	T4-12	2.5549	-0.733969	0.507184
T4	Agrosystem	Hot	Yes	T4-13	45.27	0.57	14.01	25.82	40	T4-13	2.63977	-0.562119	0.476735
T4	Agrosystem	Hot	Yes	T4-14	67.28	0.56	13.69	27.14	39	T4-14	2.61667	-0.579818	0.499147
T4	Agrosystem	Hot	Yes	T4-15	73.81	0.66	14.6	28.22	40	T4-15	2.68102	-0.415515	0.492724
T5	Agrosystem	Cold	No	T5-1	42.62	0.22	9.69	18.42	32	T5-1	2.27109	-1.51413	0.507956
T5	Agrosystem	Cold	No	T5-2	47.46	0.26	9.89	20.99	33	T5-2	2.29152	-1.34707	0.567466
T5	Agrosystem	Cold	No	T5-3	56.35	0.34	10.64	24.17	33	T5-3	2.36462	-1.07881	0.606749
T5	Agrosystem	Cold	No	T5-4	53.11	0.55	13.75	25.54	34	T5-4	2.62104	-0.597837	0.484364
T5	Agrosystem	Cold	No	T5-5	55.35	0.4	12.59	23.83	34	T5-5	2.5329	-0.916291	0.449051
T5	Agrosystem	Cold	No	T5-6	43.5	0.29	11.09	20.78	32	T5-6	2.40604	-1.23787	0.46172
T5	Agrosystem	Cold	No	T5-7	58.28	0.59	13.52	28.18	36	T5-7	2.60417	-0.527633	0.544302
T5	Agrosystem	Cold	No	T5-8	57.75	0.42	12.42	26.02	34	T5-8	2.51931	-0.867501	0.489493
T5	Agrosystem	Cold	No	T5-9	58.96	0.62	13.84	28.39	36	T5-9	2.62756	-0.478036	0.536287
T5	Agrosystem	Cold	No	T5-10	61.56	0.6	13.67	28.37	36	T5-10	2.6152	-0.510826	0.536959
T5	Agrosystem	Cold	No	T5-11	50.1	0.43	12.6	25.57	34	T5-11	2.5337	-0.84397	0.481675
T5	Agrosystem	Cold	No	T5-12	72.44	0.86	15.92	30.5	38	T5-12	2.76758	-0.150823	0.505853
T5	Agrosystem	Cold	No	T5-13	57.96	0.53	13.51	23.9	36	T5-13	2.60343	-0.634878	0.489946
T5	Agrosystem	Cold	No	T5-14	60.97	0.56	13.75	27.05	36	T5-14	2.62104	-0.579818	0.493171
T5	Agrosystem	Cold	No	T5-15	78.34	0.78	14.81	32.22	37	T5-15	2.6953	-0.248461	0.55985
T6	Agrosystem	Cold	Yes	T6-1	40.45	0.53	12.45	25.85	34	T6-1	2.52172	-0.634878	0.613603
T6	Agrosystem	Cold	Yes	T6-2	63	0.59	12.28	30.32	36	T6-2	2.50797	-0.527633	0.709429
T6	Agrosystem	Cold	Yes	T6-3	46.11	0.26	10.22	23.36	33	T6-3	2.32435	-1.34707	0.518416
T6	Agrosystem	Cold	Yes	T6-4	63.64	0.39	12.03	26.75	32	T6-4	2.4874	-0.941609	0.496278
T6	Agrosystem	Cold	Yes	T6-5	63.55	0.32	11.2	23.93	31	T6-5	2.41591	-1.13943	0.495821
T6	Agrosystem	Cold	Yes	T6-6	69	0.42	11.7	26.62	34	T6-6	2.45959	-0.867501	0.577007
T6	Agrosystem	Cold	Yes	T6-7	45.42	0.29	10.54	21.49	31	T6-7	2.35518	-1.23787	0.531158
T6	Agrosystem	Cold	Yes	T6-8	68.66	0.32	11.11	25.17	32	T6-8	2.40785	-1.13943	0.506962
T6	Agrosystem	Cold	Yes	T6-9	55.81	0.45	12.67	27.06	35	T6-9	2.53924	-0.798508	0.496445
T6	Agrosystem	Cold	Yes	T6-10	67.58	0.55	13.5	28.32	37	T6-10	2.60269	-0.597837	0.509473
T6	Agrosystem	Cold	Yes	T6-11	71.92	0.35	10.92	27.12	30	T6-11	2.3906	-1.04982	0.58147
T6	Agrosystem	Cold	Yes	T6-12	48.85	0.47	12.31	28.25	36	T6-12	2.51041	-0.755023	0.561353
T6	Agrosystem	Cold	Yes	T6-13	53.89	0.38	11.02	27.61	33	T6-13	2.39971	-0.967584	0.615657
T6	Agrosystem	Cold	Yes	T6-14	27.16	0.41	11.81	25.31	35	T6-14	2.46895	-0.891598	0.548936
T6	Agrosystem	Cold	Yes	T6-15	66.59	0.64	13.56	27.98	37	T6-15	2.60712	-0.446287	0.585644
T7	Agrosystem	Hot	No	T7-1	51.8	0.35	11.61	23.22	36	T7-1	2.45187	-1.04982	0.491175
T7	Agrosystem	Hot	No	T7-2	61	0.31	11.01	21.81	34	T7-2	2.3988	-1.17118	0.503504
T7	Agrosystem	Hot	No	T7-3	64.21	0.6	13.63	28	40	T7-3	2.61227	-0.510826	0.54131
T7	Agrosystem	Hot	No	T7-4	50.6	0.56	13.61	26.56	39	T7-4	2.6108	-0.579818	0.50727
T7	Agrosystem	Hot	No	T7-5	64.56	0.75	15.19	28.27	39	T7-5	2.72064	-0.287682	0.502035
T7	Agrosystem	Hot	No	T7-6	63.21	0.45	11.88	24.48	38	T7-6	2.47486	-0.798508	0.592764
T7	Agrosystem	Hot	No	T7-7	66.59	0.54	13.67	27.58	39	T7-7	2.6152	-0.616186	0.483263
T7	Agrosystem	Hot	No	T7-8	62.35	0.46	12.59	26.89	37	T7-8	2.5329	-0.776529	0.516408
T7	Agrosystem	Hot	No	T7-9	70.53	0.65	13.96	28.04	40	T7-9	2.6362	-0.430783	0.549025
T7	Agrosystem	Hot	No	T7-10	68.87	0.86	14.83	30.61	41	T7-10	2.69665	-0.150823	0.614981
T7	Agrosystem	Hot	No	T7-11	68.62	0.55	13.22	26.68	39	T7-11	2.58173	-0.597837	0.539749
T7	Agrosystem	Hot	No	T7-12	61.55	0.58	13.33	28.34	40	T7-12	2.59002	-0.544727	0.556346
T7	Agrosystem	Hot	No	T7-13	83.77	0.7	14.93	28.91	41	T7-13	2.70337	-0.356675	0.491385
T8	Agrosystem	Hot	Yes	T8-1	75.27	1.1	16.09	36.16	41	T8-1	2.7782	0.0953102	0.628366
T8	Agrosystem	Hot	Yes	T8-2	46.84	1.36	17.35	37.27	41	T8-2	2.85359	0.307485	0.63121
T8	Agrosystem	Hot	Yes	T8-3	82.29	1.17	16.15	36.14	41	T8-3	2.78192	0.157004	0.661536
T9	Agrosystem	Cold	No	T9-1	44.37	0.25	10.02	21.39	33	T9-1	2.30458	-1.38629	0.526363
T9	Agrosystem	Cold	No	T9-2	39.25	0.3	10.33	23.51	34	T9-2	2.33505	-1.20397	0.580791
T9	Agrosystem	Cold	No	T9-3	47.92	0.27	9.79	21.64	35	T9-3	2.28136	-1.30933	0.606019
T9	Agrosystem	Cold	No	T9-4	56.43	0.38	12.21	24.46	35	T9-4	2.50226	-0.967584	0.464172
T9	Agrosystem	Cold	No	T9-5	58.55	0.76	14.93	29.87	39	T9-5	2.70337	-0.274437	0.533504
T9	Agrosystem	Cold	No	T9-6	61.93	0.53	13.34	26.69	36	T9-6	2.59077	-0.634878	0.507336
T9	Agrosystem	Cold	No	T9-7	74.58	0.85	15.69	31.81	39	T9-7	2.75302	-0.162519	0.520418
T9	Agrosystem	Cold	No	T9-8	63.62	0.48	12.86	28.55	36	T9-8	2.55412	-0.733969	0.508271
T9	Agrosystem	Cold	No	T9-9	77.34	0.7	14.17	31.17	38	T9-9	2.65113	-0.356675	0.567436
T9	Agrosystem	Cold	No	T9-10	77.78	0.65	14	28.73	37	T9-10	2.63906	-0.430783	0.544715
T9	Agrosystem	Cold	No	T9-11	69.95	0.54	13.19	27.56	36	T9-11	2.57946	-0.616186	0.533261
T9	Agrosystem	Cold	No	T9-12	88.19	0.7	14.64	31.29	38	T9-12	2.68376	-0.356675	0.518663
T9	Agrosystem	Cold	No	T9-13	55.17	0.83	15.47	31.14	40	T9-13	2.7389	-0.18633	0.528326
T10	Agrosystem	Cold	Yes	T10-1	34.43	0.39	11.19	25.93	34	T10-1	2.41502	-0.941609	0.60577
T10	Agrosystem	Cold	Yes	T10-2	47.2	0.57	13.54	29.83	36	T10-2	2.60565	-0.562119	0.523714
T10	Agrosystem	Cold	Yes	T10-3	52.59	0.68	14.3	31.54	37	T10-3	2.66026	-0.385662	0.537531
T10	Agrosystem	Cold	Yes	T10-4	61.95	0.92	15.45	30.82	38	T10-4	2.73761	-0.0833816	0.587705
T10	Agrosystem	Cold	Yes	T10-5	64.53	0.9	15.32	33.32	37	T10-5	2.72916	-0.105361	0.588466
T11	Agrosystem	Hot	No	T11-1	51.29	0.36	11.05	23.21	34	T11-1	2.40243	-1.02165	0.578903
T11	Agrosystem	Hot	No	T11-2	54.5	0.33	10.88	22.63	33	T11-2	2.38693	-1.10866	0.553812
T11	Agrosystem	Hot	No	T11-3	74.69	0.33	12.44	22.13	34	T11-3	2.52092	-1.10866	0.382901
T11	Agrosystem	Hot	No	T11-4	55.24	0.37	12.23	22.43	36	T11-4	2.50389	-0.994252	0.449924
T11	Agrosystem	Hot	No	T11-5	56.71	0.41	12.09	23.66	36	T11-5	2.49238	-0.891598	0.514628
T11	Agrosystem	Hot	No	T11-6	69.22	0.44	12.04	24.77	37	T11-6	2.48823	-0.820981	0.558624
T11	Agrosystem	Hot	No	T11-7	70.16	0.75	14.87	30.26	39	T11-7	2.69935	-0.287682	0.532356
T11	Agrosystem	Hot	No	T11-8	59.57	0.54	13.23	26.59	38	T11-8	2.58249	-0.616186	0.528832
T11	Agrosystem	Hot	No	T11-9	74.49	0.58	13.41	29.81	42	T11-9	2.596	-0.544727	0.547252
T11	Agrosystem	Hot	No	T11-10	32.44	0.51	13.78	26.5	36	T11-10	2.62322	-0.673345	0.44645
T11	Agrosystem	Hot	No	T11-11	67.88	0.74	14.45	30.81	41	T11-11	2.67069	-0.301105	0.568388
T11	Agrosystem	Hot	No	T11-12	89.95	0.55	13.9	27.59	37	T11-12	2.63189	-0.597837	0.470104
T11	Agrosystem	Hot	No	T11-13	87.21	0.54	14.02	26.87	40	T11-13	2.64048	-0.616186	0.450757
T11	Agrosystem	Hot	No	T11-14	47.88	0.64	14.75	27.14	39	T11-14	2.69124	-0.446287	0.464529
T12	Agrosystem	Hot	Yes	T12-1	41.23	0.57	14.28	27.02	42	T12-1	2.65886	-0.562119	0.452318
T12	Agrosystem	Hot	Yes	T12-2	58.85	0.57	14.06	27.44	41	T12-2	2.64333	-0.562119	0.47208
T12	Agrosystem	Hot	Yes	T12-3	51.22	0.24	10.56	20.67	34	T12-3	2.35707	-1.42712	0.43729
T12	Agrosystem	Hot	Yes	T12-4	37.72	0.16	9.3	18.57	30	T12-4	2.23001	-1.83258	0.413678
T12	Agrosystem	Hot	Yes	T12-5	51.84	0.67	14.6	28.95	39	T12-5	2.68102	-0.400478	0.50019
T12	Agrosystem	Hot	Yes	T12-6	57.2	0.84	15.82	27.65	40	T12-6	2.76127	-0.174353	0.502739
T12	Agrosystem	Hot	Yes	T12-7	43.21	0.28	11.27	22.69	36	T12-7	2.42214	-1.27297	0.426462
T12	Agrosystem	Hot	Yes	T12-8	51.8	0.64	14.87	28.56	41	T12-8	2.69935	-0.446287	0.454277
T12	Agrosystem	Hot	Yes	T12-9	52.75	0.32	11.33	20.61	38	T12-9	2.42745	-1.13943	0.480309
T12	Agrosystem	Hot	Yes	T12-10	51.16	0.74	14.92	28.81	41	T12-10	2.7027	-0.301105	0.520424
T12	Agrosystem	Hot	Yes	T12-11	76.18	0.75	15.6	30.74	41	T12-11	2.74727	-0.287682	0.466526
T12	Agrosystem	Hot	Yes	T12-12	64.11	0.62	15	26.98	39	T12-12	2.70805	-0.478036	0.429656
T12	Agrosystem	Hot	Yes	T12-13	69.24	0.7	15.49	26.93	41	T12-13	2.74019	-0.356675	0.443994
T12	Agrosystem	Hot	Yes	T12-14	64.71	0.54	13.97	28.77	40	T12-14	2.63691	-0.616186	0.455215
T13	Agrosystem	Cold	No	T13-1	33.66	0.12	6.85	12.02	26	T13-1	1.92425	-2.12026	0.720232
T13	Agrosystem	Cold	No	T13-2	57.93	0.32	11.02	20.37	35	T13-2	2.39971	-1.13943	0.518448
T13	Agrosystem	Cold	No	T13-3	33.26	0.21	9.1	19.22	33	T13-3	2.20827	-1.56065	0.576456
T13	Agrosystem	Cold	No	T13-4	48.33	0.33	11.5	24.59	36	T13-4	2.44235	-1.10866	0.475412
T13	Agrosystem	Cold	No	T13-5	50.08	0.36	11.95	26	36	T13-5	2.48073	-1.02165	0.466599
T13	Agrosystem	Cold	No	T13-6	63.28	0.49	13.05	25.7	36	T13-6	2.56879	-0.71335	0.498318
T13	Agrosystem	Cold	No	T13-7	57.97	0.59	13.88	28.29	38	T13-7	2.63045	-0.527633	0.506297
T13	Agrosystem	Cold	No	T13-8	54.66	0.64	13.72	27.66	39	T13-8	2.61885	-0.446287	0.567025
T13	Agrosystem	Cold	No	T13-9	57.21	0.55	13.48	28.16	38	T13-9	2.60121	-0.597837	0.511558
T13	Agrosystem	Cold	No	T13-10	64.88	0.5	13.13	26.01	36	T13-10	2.5749	-0.693147	0.5
T13	Agrosystem	Cold	No	T13-11	68.44	0.78	14.49	32.22	39	T13-11	2.67346	-0.248461	0.594567
T13	Agrosystem	Cold	No	T13-12	56.24	0.54	13.55	28.75	38	T13-12	2.60639	-0.616186	0.495142
T13	Agrosystem	Cold	No	T13-13	58.18	0.64	14.23	30.16	38	T13-13	2.65535	-0.446287	0.512796
T13	Agrosystem	Cold	No	T13-14	65.76	0.93	16.43	33.66	40	T13-14	2.79911	-0.0725707	0.501522
T14	Pine Grove	Cold	Yes	T14-1	21.37	0.4	12.55	22.15	35	T14-1	2.52972	-0.916291	0.453004
T14	Pine Grove	Cold	Yes	T14-2	54.45	0.36	12.2	22.16	34	T14-2	2.50144	-1.02165	0.440735
T14	Pine Grove	Cold	Yes	T14-3	43.69	0.41	11.75	23.07	37	T14-3	2.46385	-0.891598	0.556692
T14	Pine Grove	Cold	Yes	T14-4	41.28	0.36	12.01	21.65	35	T14-4	2.48574	-1.02165	0.460207
T14	Pine Grove	Cold	Yes	T14-5	44.39	0.44	12.49	25.12	37	T14-5	2.52493	-0.820981	0.504925
T14	Pine Grove	Cold	Yes	T14-6	54.61	0.37	12.29	24.08	36	T14-6	2.50879	-0.994252	0.4439
T14	Pine Grove	Cold	Yes	T14-7	49.09	0.46	12.98	25.01	37	T14-7	2.56341	-0.776529	0.47479
T14	Pine Grove	Cold	Yes	T14-8	54.5	0.4	12.15	23.69	36	T14-8	2.49733	-0.916291	0.495277
T14	Pine Grove	Cold	Yes	T14-9	59.13	0.43	12.43	26.96	38	T14-9	2.52011	-0.84397	0.500038
T14	Pine Grove	Cold	Yes	T14-10	42.29	0.42	12.58	25.16	37	T14-10	2.53211	-0.867501	0.472536
T14	Pine Grove	Cold	Yes	T14-11	63.67	0.6	14.07	28.29	39	T14-11	2.64404	-0.510826	0.495954
T14	Pine Grove	Cold	Yes	T14-12	62.57	0.43	12.6	27.43	37	T14-12	2.5337	-0.84397	0.481675
T14	Pine Grove	Cold	Yes	T14-13	50.63	0.47	13.4	25.11	36	T14-13	2.59525	-0.755023	0.444375
T14	Pine Grove	Cold	Yes	T14-14	58.12	0.57	13.66	27.1	37	T14-14	2.61447	-0.562119	0.51114
T15	Pine Grove	Hot	No	T15-1	17.41	0.07	6	8.91	28	T15-1	1.79176	-2.65926	0.605159
T15	Pine Grove	Hot	No	T15-2	64.68	0.6	14.93	29.75	42	T15-2	2.70337	-0.510826	0.421187
T15	Pine Grove	Hot	No	T15-3	56.93	0.5	13.46	27.65	42	T15-3	2.59972	-0.693147	0.466958
T15	Pine Grove	Hot	No	T15-4	59.51	0.33	11.33	23.7	33	T15-4	2.42745	-1.10866	0.495318
T15	Pine Grove	Hot	No	T15-5	53.82	0.33	11.83	23.32	34	T15-5	2.47064	-1.10866	0.439773
T15	Pine Grove	Hot	No	T15-6	53.94	0.38	12.63	22.49	37	T15-6	2.53607	-0.967584	0.422887
T15	Pine Grove	Hot	No	T15-7	61.29	0.52	13.63	26.58	39	T15-7	2.61227	-0.653926	0.469135
T15	Pine Grove	Hot	No	T15-8	67.92	0.55	13.61	29.27	41	T15-8	2.6108	-0.597837	0.498212
T15	Pine Grove	Hot	No	T15-9	53.85	0.5	13.48	25.23	40	T15-9	2.60121	-0.693147	0.465052
T15	Pine Grove	Hot	No	T15-10	63.88	0.45	13.67	25.75	41	T15-10	2.6152	-0.798508	0.402719
T15	Pine Grove	Hot	No	T15-11	58.24	0.49	13.39	24.15	41	T15-11	2.59451	-0.71335	0.464238
T15	Pine Grove	Hot	No	T15-12	73.33	0.69	15.05	27.04	41	T15-12	2.71138	-0.371064	0.473803
T15	Pine Grove	Hot	No	T15-13	53.3	0.8	15.54	31.3	41	T15-13	2.74342	-0.223144	0.502937
T16	Pine Grove	Hot	Yes	T16-1	48.05	0.5	12.93	27.17	42	T16-1	2.55955	-0.693147	0.521592
T16	Pine Grove	Hot	Yes	T16-2	46.11	0.55	13.74	26.85	43	T16-2	2.62031	-0.597837	0.485336
T16	Pine Grove	Hot	Yes	T16-3	64.04	0.2	10.19	20.31	31	T16-3	2.32141	-1.60944	0.402023
T16	Pine Grove	Hot	Yes	T16-4	57.09	0.39	11.95	24.84	36	T16-4	2.48073	-0.941609	0.505483
T16	Pine Grove	Hot	Yes	T16-5	76.13	0.37	11.89	21.26	35	T16-5	2.4757	-0.994252	0.486255
T16	Pine Grove	Hot	Yes	T16-6	76.87	0.36	12.38	24.38	39	T16-6	2.51608	-1.02165	0.42331
T16	Pine Grove	Hot	Yes	T16-7	86.1	0.47	13.25	26.4	40	T16-7	2.584	-0.755023	0.458369
T16	Pine Grove	Hot	Yes	T16-8	69.95	0.33	12.32	21.42	40	T16-8	2.51122	-1.10866	0.393261
T16	Pine Grove	Hot	Yes	T16-9	64.43	0.38	12.65	22.79	39	T16-9	2.53766	-0.967584	0.421048
T16	Pine Grove	Hot	Yes	T16-10	80.01	0.55	13.69	27.62	41	T16-10	2.61667	-0.597837	0.490234
T16	Pine Grove	Hot	Yes	T16-11	66.71	0.45	13.35	25.63	40	T16-11	2.59152	-0.798508	0.429869
T16	Pine Grove	Hot	Yes	T16-12	83.42	0.65	14.6	29.91	41	T16-12	2.68102	-0.430783	0.485259
T16	Pine Grove	Hot	Yes	T16-13	58.54	0.7	14.78	28.09	41	T16-13	2.69327	-0.356675	0.505244
T16	Pine Grove	Hot	Yes	T16-14	77.03	0.75	14.04	25	40	T16-14	2.64191	-0.287682	0.623598
T17	Pine Grove	Cold	No	T17-1	50.92	0.46	12.2	26.77	36	T17-1	2.50144	-0.776529	0.563162
T17	Pine Grove	Cold	No	T17-2	70.33	0.72	14.57	28.94	38	T17-2	2.67896	-0.328504	0.540571
T17	Pine Grove	Cold	No	T17-3	64.91	0.46	12.64	28.58	37	T17-3	2.53687	-0.776529	0.510802
T17	Pine Grove	Cold	No	T17-4	61.03	0.6	14.02	26.27	38	T17-4	2.64048	-0.510826	0.500841
T17	Pine Grove	Cold	No	T17-5	46.48	0.76	15.06	31.5	38	T17-5	2.71204	-0.274437	0.520916
T17	Pine Grove	Cold	No	T17-6	65.46	0.49	12.86	28.68	36	T17-6	2.55412	-0.71335	0.51886
T17	Pine Grove	Cold	No	T17-7	60.99	0.56	13.5	29.06	38	T17-7	2.60269	-0.579818	0.518736
T17	Pine Grove	Cold	No	T17-8	61.56	0.79	15.09	34.72	39	T17-8	2.71403	-0.235722	0.538518
T18	Pine Grove	Cold	Yes	T18-1	36.69	0.23	10.45	20.91	34	T18-1	2.3466	-1.46968	0.431332
T18	Pine Grove	Cold	Yes	T18-2	52.09	0.3	11.28	21.53	36	T18-2	2.42303	-1.20397	0.455808
T18	Pine Grove	Cold	Yes	T18-3	48.77	0.3	10.73	25.38	36	T18-3	2.37304	-1.20397	0.52309
T18	Pine Grove	Cold	Yes	T18-4	40.4	0.26	10.07	23.49	35	T18-4	2.30956	-1.34707	0.539964
T18	Pine Grove	Cold	Yes	T18-5	41.11	0.34	11.5	23.25	36	T18-5	2.44235	-1.07881	0.489818
T18	Pine Grove	Cold	Yes	T18-6	47.33	0.4	12.73	25.48	37	T18-6	2.54396	-0.916291	0.43558
T18	Pine Grove	Cold	Yes	T18-7	54.54	0.44	12.89	25.99	38	T18-7	2.55645	-0.820981	0.462934
T18	Pine Grove	Cold	Yes	T18-8	53.31	0.48	12.89	27.71	38	T18-8	2.55645	-0.733969	0.505019
T18	Pine Grove	Cold	Yes	T18-9	63.5	0.57	14.21	26.93	39	T18-9	2.65395	-0.562119	0.458482
T18	Pine Grove	Cold	Yes	T18-10	64.13	0.59	14.35	27.36	39	T18-10	2.66375	-0.527633	0.461925
T18	Pine Grove	Cold	Yes	T18-11	56.5	0.54	13.5	27.55	38	T18-11	2.60269	-0.616186	0.50021
T18	Pine Grove	Cold	Yes	T18-12	66.81	0.53	13.77	25.62	38	T18-12	2.62249	-0.634878	0.464886
T18	Pine Grove	Cold	Yes	T18-13	73.59	0.61	14.69	27.25	39	T18-13	2.68717	-0.494296	0.447753
T18	Pine Grove	Cold	Yes	T18-14	60.95	0.64	14.71	27.81	38	T18-14	2.68853	-0.446287	0.468017
T19	Pine Grove	Hot	No	T19-1	37.5	0.51	13.37	26.34	43	T19-1	2.59301	-0.673345	0.48518
T19	Pine Grove	Hot	No	T19-2	56.28	0.78	15.47	31.08	41	T19-2	2.7389	-0.248461	0.496499
T19	Pine Grove	Hot	No	T19-3	56.03	0.31	11.38	24.18	37	T19-3	2.43186	-1.17118	0.45969
T19	Pine Grove	Hot	No	T19-4	53.5	0.35	11.22	27.71	37	T19-4	2.4177	-1.04982	0.539646
T19	Pine Grove	Hot	No	T19-5	59.48	0.43	12.52	25.93	39	T19-5	2.52733	-0.84397	0.4902
T19	Pine Grove	Hot	No	T19-6	56.68	0.4	12.26	25.67	40	T19-6	2.50634	-0.916291	0.483133
T19	Pine Grove	Hot	No	T19-7	43.5	0.37	12.22	25.84	39	T19-7	2.50307	-0.994252	0.450939
T19	Pine Grove	Hot	No	T19-8	44.36	0.5	12.72	27.06	39	T19-8	2.54318	-0.693147	0.545654
T19	Pine Grove	Hot	No	T19-9	63.17	0.36	11.8	28.73	38	T19-9	2.4681	-1.02165	0.483119
T19	Pine Grove	Hot	No	T19-10	41.48	0.37	11.71	23.67	38	T19-10	2.46044	-0.994252	0.507121
T19	Pine Grove	Hot	No	T19-11	55.36	0.27	11.22	23.3	30	T19-11	2.4177	-1.30933	0.416298
T19	Pine Grove	Hot	No	T19-12	43.78	0.4	12.53	26.66	39	T19-12	2.52813	-0.916291	0.454998
T19	Pine Grove	Hot	No	T19-13	73.45	0.35	12.01	26.56	38	T19-13	2.48574	-1.04982	0.447424
T20	Pine Grove	Hot	Yes	T20-1	58.85	0.55	16.11	25.31	43	T20-1	2.77944	-0.597837	0.31311
T20	Pine Grove	Hot	Yes	T20-2	53.61	0.25	11.06	21.49	35	T20-2	2.40333	-1.38629	0.401015
T20	Pine Grove	Hot	Yes	T20-3	62.12	0.24	10.5	21.21	35	T20-3	2.35138	-1.42712	0.444207
T20	Pine Grove	Hot	Yes	T20-4	48.35	0.25	10.34	20.89	35	T20-4	2.33602	-1.38629	0.482705
T20	Pine Grove	Hot	Yes	T20-5	73.44	0.32	11.75	23.41	36	T20-5	2.46385	-1.13943	0.434491
T20	Pine Grove	Hot	Yes	T20-6	56.77	0.45	13.74	23.85	38	T20-6	2.62031	-0.798508	0.397093
T20	Pine Grove	Hot	Yes	T20-7	58.89	0.35	11.81	24.1	37	T20-7	2.46895	-1.04982	0.468604
T20	Pine Grove	Hot	Yes	T20-8	51.88	0.67	14.82	30.57	40	T20-8	2.69598	-0.400478	0.480004
T20	Pine Grove	Hot	Yes	T20-9	82.83	0.34	11.27	21.31	38	T20-9	2.42214	-1.07881	0.517846
T20	Pine Grove	Hot	Yes	T20-10	73.74	0.66	14.73	30.01	40	T20-10	2.68989	-0.415515	0.48084
T20	Pine Grove	Hot	Yes	T20-11	74.5	0.38	12.82	26.72	39	T20-11	2.55101	-0.967584	0.405849
T20	Pine Grove	Hot	Yes	T20-12	70.06	0.52	14.24	28.15	40	T20-12	2.65605	-0.653926	0.415841
T20	Pine Grove	Hot	Yes	T20-13	74.88	0.45	12.67	27.01	39	T20-13	2.53924	-0.798508	0.496445
T20	Pine Grove	Hot	Yes	T20-14	58.91	0.45	13.19	25.99	41	T20-14	2.57946	-0.798508	0.444384
T20	Pine Grove	Hot	Yes	T20-15	65.33	0.37	12.8	23.83	40	T20-15	2.54945	-0.994252	0.396871
T21	Pine Grove	Cold	No	T21-1	38.04	0.31	11.4	23.51	35	T21-1	2.43361	-1.17118	0.457472
T21	Pine Grove	Cold	No	T21-2	47.46	0.54	13.94	26.38	36	T21-2	2.63476	-0.616186	0.457918
T21	Pine Grove	Cold	No	T21-3	45.9	0.33	11.76	24.38	35	T21-3	2.4647	-1.10866	0.44702
T21	Pine Grove	Cold	No	T21-4	61.22	0.29	11.48	23.88	33	T21-4	2.44061	-1.23787	0.419794
T21	Pine Grove	Cold	No	T21-5	53.28	0.25	10.27	22.37	32	T21-5	2.32923	-1.38629	0.491821
T21	Pine Grove	Cold	No	T21-6	51.11	0.39	12.91	24.97	36	T21-6	2.558	-0.941609	0.40858
T21	Pine Grove	Cold	No	T21-7	66.17	0.35	12.27	26.64	35	T21-7	2.50716	-1.04982	0.421793
T21	Pine Grove	Cold	No	T21-8	55.8	0.3	11.35	22.35	35	T21-8	2.42922	-1.20397	0.448107
T21	Pine Grove	Cold	No	T21-9	52.47	0.38	12.91	27.13	36	T21-9	2.558	-0.967584	0.398103
T21	Pine Grove	Cold	No	T21-10	64.35	0.38	12.16	26.36	34	T21-10	2.49815	-0.967584	0.469448
T21	Pine Grove	Cold	No	T21-11	69.16	0.5	13.57	26.83	35	T21-11	2.60786	-0.693147	0.456606
T21	Pine Grove	Cold	No	T21-12	54.67	0.35	12.24	23.93	36	T21-12	2.50471	-1.04982	0.424647
T21	Pine Grove	Cold	No	T21-13	82.62	0.44	13.56	26.36	36	T21-13	2.60712	-0.820981	0.40263
T21	Pine Grove	Cold	No	T21-14	58.14	0.47	13.41	26.42	37	T21-14	2.596	-0.755023	0.443463
T21	Pine Grove	Cold	No	T21-15	54.4	0.54	13.94	27.69	38	T21-15	2.63476	-0.616186	0.457918
T22	Pine Grove	Cold	Yes	T22-1	39.92	0.37	11.87	23.83	36	T22-1	2.47401	-0.994252	0.488515
T22	Pine Grove	Cold	Yes	T22-2	59.69	0.42	13.31	24.89	36	T22-2	2.58852	-0.867501	0.404541
T22	Pine Grove	Cold	Yes	T22-3	88.46	0.35	12.18	23.84	35	T22-3	2.4998	-1.04982	0.430433
T22	Pine Grove	Cold	Yes	T22-4	66.75	0.66	14.64	29.19	37	T22-4	2.68376	-0.415515	0.489025
T22	Pine Grove	Cold	Yes	T22-5	69.82	0.5	13.77	26.21	36	T22-5	2.62249	-0.693147	0.438572
T22	Pine Grove	Cold	Yes	T22-6	58.12	0.43	13.15	25.27	38	T22-6	2.57642	-0.84397	0.428201
T22	Pine Grove	Cold	Yes	T22-7	66.99	0.45	13.07	25.97	38	T22-7	2.57032	-0.798508	0.455713
T22	Pine Grove	Cold	Yes	T22-8	58.36	0.45	12.93	24.46	37	T22-8	2.55955	-0.798508	0.469433
T22	Pine Grove	Cold	Yes	T22-9	55.34	0.34	12.29	23.19	35	T22-9	2.50879	-1.07881	0.407908
T22	Pine Grove	Cold	Yes	T22-10	65.23	0.5	13.68	26.6	36	T22-10	2.61593	-0.693147	0.446565
T22	Pine Grove	Cold	Yes	T22-11	68.28	0.49	14.15	26.4	36	T22-11	2.64971	-0.71335	0.398753
T22	Pine Grove	Cold	Yes	T22-12	74.34	0.39	12.57	24.38	35	T22-12	2.53131	-0.941609	0.439746
T22	Pine Grove	Cold	Yes	T22-13	61.9	0.56	14.34	26.29	36	T22-13	2.66305	-0.579818	0.43928
T22	Pine Grove	Cold	Yes	T22-14	58.67	0.53	13.99	24.56	35	T22-14	2.63834	-0.634878	0.445028
T22	Pine Grove	Cold	Yes	T22-15	71.4	0.54	13.94	26.03	37	T22-15	2.63476	-0.616186	0.457918
T23	Pine Grove	Hot	No	T23-1	52.61	0.78	16.05	30.5	42	T23-1	2.77571	-0.248461	0.448634
T23	Pine Grove	Hot	No	T23-2	45.23	0.59	15.51	22.26	44	T23-2	2.74148	-0.527633	0.372896
T23	Pine Grove	Hot	No	T23-3	53.57	0.52	14.77	22.43	44	T23-3	2.6926	-0.653926	0.376024
T23	Pine Grove	Hot	No	T23-4	41.68	0.53	14.75	21.52	44	T23-4	2.69124	-0.634878	0.384688
T23	Pine Grove	Hot	No	T23-5	43.15	0.36	12.21	24.16	37	T23-5	2.50226	-1.02165	0.439742
T23	Pine Grove	Hot	No	T23-6	44.56	0.51	14.24	26.15	40	T23-6	2.65605	-0.673345	0.407844
T23	Pine Grove	Hot	No	T23-7	63.97	0.5	13.75	27.43	38	T23-7	2.62104	-0.693147	0.440331
T23	Pine Grove	Hot	No	T23-8	61.21	0.49	13.59	25.34	39	T23-8	2.60933	-0.71335	0.445663
T23	Pine Grove	Hot	No	T23-9	75.99	0.56	14.58	28.82	40	T23-9	2.67965	-0.579818	0.41965
T23	Pine Grove	Hot	No	T23-10	55.49	0.47	13.28	27.26	37	T23-10	2.58626	-0.755023	0.455523
T23	Pine Grove	Hot	No	T23-11	54.98	0.58	14.71	28.29	41	T23-11	2.68853	-0.544727	0.42414
T24	Pine Grove	Hot	Yes	T24-1	33.68	0.48	14.76	19.95	44	T24-1	2.69192	-0.733969	0.347747
T24	Pine Grove	Hot	Yes	T24-2	33.24	0.22	10.44	18.6	35	T24-2	2.34564	-1.51413	0.413668
T24	Pine Grove	Hot	Yes	T24-3	49.9	0.21	10.26	17.57	32	T24-3	2.32825	-1.56065	0.41424
T24	Pine Grove	Hot	Yes	T24-4	57.74	0.25	10.44	21.84	32	T24-4	2.34564	-1.38629	0.470077
T24	Pine Grove	Hot	Yes	T24-5	73.91	0.4	13.03	25.25	37	T24-5	2.56725	-0.916291	0.408512
T24	Pine Grove	Hot	Yes	T24-6	67.95	0.4	12.8	25.23	37	T24-6	2.54945	-0.916291	0.42905
T24	Pine Grove	Hot	Yes	T24-7	43.16	0.28	11.24	24.82	31	T24-7	2.41948	-1.27297	0.429604
T24	Pine Grove	Hot	Yes	T24-8	63.07	0.39	12.71	24.64	37	T24-8	2.54239	-0.941609	0.426533
T24	Pine Grove	Hot	Yes	T24-9	55.22	0.49	13.43	26.8	41	T24-9	2.59749	-0.71335	0.46044
T24	Pine Grove	Hot	Yes	T24-10	76.22	0.62	14.88	28.76	41	T24-10	2.70002	-0.478036	0.439267
T24	Pine Grove	Hot	Yes	T24-11	57.95	0.65	15.79	29.2	41	T24-11	2.75938	-0.430783	0.391063
T24	Pine Grove	Hot	Yes	T24-12	64.4	0.65	15.14	27.65	41	T24-12	2.71734	-0.430783	0.439066
T24	Pine Grove	Hot	Yes	T24-13	60.88	0.64	15.63	28.75	41	T24-13	2.74919	-0.446287	0.396001
T24	Pine Grove	Hot	Yes	T24-14	58.42	0.56	14.49	27.67	40	T24-14	2.67346	-0.579818	0.426869
T24	Pine Grove	Hot	Yes	T24-15	68.02	0.75	16.38	31.25	41	T24-15	2.79606	-0.287682	0.407863
T25	Pine Grove	Cold	No	T25-1	45.8	0.45	13.5	26.2	35	T25-1	2.60269	-0.798508	0.416841
T25	Pine Grove	Cold	No	T25-2	27.5	0.43	12.47	24.18	36	T25-2	2.52333	-0.84397	0.495633
T25	Pine Grove	Cold	No	T25-3	40	0.55	13.78	28.13	36	T25-3	2.62322	-0.597837	0.481466
T25	Pine Grove	Cold	No	T25-4	53.62	0.5	13.56	26.23	36	T25-4	2.60712	-0.693147	0.457534
T25	Pine Grove	Cold	No	T25-5	59.79	0.53	13.01	27.74	37	T25-5	2.56572	-0.634878	0.543574
T25	Pine Grove	Cold	No	T25-6	60.24	0.44	12.22	26.77	35	T25-6	2.50307	-0.820981	0.536252
T25	Pine Grove	Cold	No	T25-7	53.13	0.51	13.69	27.58	36	T25-7	2.61667	-0.673345	0.454581
T25	Pine Grove	Cold	No	T25-8	50.77	0.44	12.74	27.73	36	T25-8	2.54475	-0.820981	0.478102
T25	Pine Grove	Cold	No	T25-9	65.42	0.87	15.88	31.78	37	T25-9	2.76506	-0.139262	0.515293
T25	Pine Grove	Cold	No	T25-10	56.25	0.6	14.51	28.33	37	T25-10	2.67484	-0.510826	0.455625
T25	Pine Grove	Cold	No	T25-11	59.76	0.76	15.1	30.86	38	T25-11	2.71469	-0.274437	0.517124
T26	Pine Grove	Cold	Yes	T26-1	48.48	0.33	11.6	24.33	34	T26-1	2.45101	-1.10866	0.464209
T26	Pine Grove	Cold	Yes	T26-2	46.1	0.4	12.21	24.86	35	T26-2	2.50226	-0.916291	0.488602
T26	Pine Grove	Cold	Yes	T26-3	40.1	0.43	12.39	26.93	36	T26-3	2.51689	-0.84397	0.504497
T26	Pine Grove	Cold	Yes	T26-4	40.78	0.44	12.82	25.82	35	T26-4	2.55101	-0.820981	0.46993
T26	Pine Grove	Cold	Yes	T26-5	54.78	0.48	13.31	25.7	36	T26-5	2.58852	-0.733969	0.462332
T26	Pine Grove	Cold	Yes	T26-6	62.32	0.49	13.3	26.34	37	T26-6	2.58776	-0.71335	0.472942
T26	Pine Grove	Cold	Yes	T26-7	65.87	0.46	13.71	26.34	37	T26-7	2.61813	-0.776529	0.408369
T26	Pine Grove	Cold	Yes	T26-8	63.19	0.53	13.64	27.42	37	T26-8	2.61301	-0.634878	0.477192
T26	Pine Grove	Cold	Yes	T26-9	61.75	0.48	13.66	26.7	37	T26-9	2.61447	-0.733969	0.430434
T26	Pine Grove	Cold	Yes	T26-10	68.85	0.78	15.78	29.57	38	T26-10	2.75874	-0.248461	0.470095
T26	Pine Grove	Cold	Yes	T26-11	96.15	0.68	15.66	28.74	37	T26-11	2.75111	-0.385662	0.418535
T26	Pine Grove	Cold	Yes	T26-12	59.66	0.62	14.44	31.05	36	T26-12	2.67	-0.478036	0.477126
T26	Pine Grove	Cold	Yes	T26-13	56.33	0.61	14.7	29.29	38	T26-13	2.68785	-0.494296	0.446915
T27	Pine Grove	Hot	No	T27-1	36.6	0.38	13.52	20.17	44	T27-1	2.60417	-0.967584	0.350567
T27	Pine Grove	Hot	No	T27-2	46.62	0.6	16.36	24.76	44	T27-2	2.79484	-0.510826	0.32739
T27	Pine Grove	Hot	No	T27-3	33.08	0.4	13.99	16.81	44	T27-3	2.63834	-0.916291	0.33587
T27	Pine Grove	Hot	No	T27-4	55.85	0.24	10.69	20.85	34	T27-4	2.36931	-1.42712	0.422799
T27	Pine Grove	Hot	No	T27-5	55.9	0.5	13.35	26.45	41	T27-5	2.59152	-0.693147	0.477632
T27	Pine Grove	Hot	No	T27-6	86.36	0.62	14.67	28.54	41	T27-6	2.6858	-0.478036	0.456804
T27	Pine Grove	Hot	No	T27-7	50.69	0.54	14.03	26.01	41	T27-7	2.6412	-0.616186	0.449873
T27	Pine Grove	Hot	No	T27-8	77.47	0.67	15.01	27.1	40	T27-8	2.70872	-0.400478	0.463454
T27	Pine Grove	Hot	No	T27-9	52.53	0.65	14.88	29.33	41	T27-9	2.70002	-0.430783	0.460522
T27	Pine Grove	Hot	No	T27-10	56.72	0.65	15.28	28.85	41	T27-10	2.72654	-0.430783	0.428075
T27	Pine Grove	Hot	No	T27-11	82.2	0.55	14.55	28.93	41	T27-11	2.67759	-0.597837	0.414502
T27	Pine Grove	Hot	No	T27-12	52.01	0.68	15.11	27.44	40	T27-12	2.71536	-0.385662	0.461847
T27	Pine Grove	Hot	No	T27-13	76.43	0.59	14.59	28.68	39	T27-13	2.68034	-0.527633	0.441298
T28	Pine Grove	Hot	Yes	T28-1	63.48	0.64	15.29	27.67	42	T28-1	2.7272	-0.446287	0.42073
T28	Pine Grove	Hot	Yes	T28-2	58.9	0.69	15.44	30.08	42	T28-2	2.73696	-0.371064	0.441565
T28	Pine Grove	Hot	Yes	T28-3	62.6	0.24	10.44	18.75	33	T28-3	2.34564	-1.42712	0.451274
T28	Pine Grove	Hot	Yes	T28-4	56.83	0.32	11.03	23.33	37	T28-4	2.40062	-1.13943	0.517154
T28	Pine Grove	Hot	Yes	T28-5	53.21	0.25	10.76	21.39	33	T28-5	2.37584	-1.38629	0.432569
T28	Pine Grove	Hot	Yes	T28-6	54.48	0.45	13.22	25.77	38	T28-6	2.58173	-0.798508	0.441612
T28	Pine Grove	Hot	Yes	T28-7	61.61	0.49	12.71	26.34	40	T28-7	2.54239	-0.71335	0.535901
T28	Pine Grove	Hot	Yes	T28-8	48.87	0.49	13.4	26.27	39	T28-8	2.59525	-0.71335	0.463285
T28	Pine Grove	Hot	Yes	T28-9	57.48	0.66	14.68	28.83	41	T28-9	2.68649	-0.415515	0.485364
T28	Pine Grove	Hot	Yes	T28-10	63.67	0.5	13.76	25.49	39	T28-10	2.62177	-0.693147	0.439451
T28	Pine Grove	Hot	Yes	T28-11	57.72	0.46	13.94	27.24	40	T28-11	2.63476	-0.776529	0.390078
T28	Pine Grove	Hot	Yes	T28-12	59.37	0.48	13.91	26.77	39	T28-12	2.63261	-0.733969	0.409461
T28	Pine Grove	Hot	Yes	T28-13	59.78	0.43	13.03	25.62	41	T28-13	2.56725	-0.84397	0.439151
T29	Pine Grove	Cold	No	T29-1	45.54	0.23	10.23	20.96	32	T29-1	2.32532	-1.46968	0.457365
T29	Pine Grove	Cold	No	T29-2	47.09	0.47	13.18	25.06	35	T29-2	2.5787	-0.755023	0.465105
T29	Pine Grove	Cold	No	T29-3	51.71	0.36	12.4	22.5	33	T29-3	2.5177	-1.02165	0.421432
T29	Pine Grove	Cold	No	T29-4	53.33	0.4	12.11	22.24	33	T29-4	2.49403	-0.916291	0.499795
T29	Pine Grove	Cold	No	T29-5	62.5	0.43	13.07	24.83	34	T29-5	2.57032	-0.84397	0.435459
T29	Pine Grove	Cold	No	T29-6	52.6	0.39	12.24	23.75	34	T29-6	2.50471	-0.941609	0.473178
T29	Pine Grove	Cold	No	T29-7	59.11	0.37	12.51	22.8	36	T29-7	2.52653	-0.994252	0.422729
T29	Pine Grove	Cold	No	T29-8	62.25	0.4	12.54	25.29	35	T29-8	2.52892	-0.916291	0.454
T29	Pine Grove	Cold	No	T29-9	53.45	0.47	13.23	24.03	36	T29-9	2.58249	-0.755023	0.46028
T29	Pine Grove	Cold	No	T29-10	40.58	0.44	12.67	22.61	34	T29-10	2.53924	-0.820981	0.485413
T29	Pine Grove	Cold	No	T29-11	50.94	0.49	13.85	25.05	36	T29-11	2.62829	-0.71335	0.422997
T29	Pine Grove	Cold	No	T29-12	56.67	0.55	13.94	27.69	36	T29-12	2.63476	-0.597837	0.466398
T29	Pine Grove	Cold	No	T29-13	67.31	0.55	13.95	27.17	36	T29-13	2.63548	-0.597837	0.465478
T29	Pine Grove	Cold	No	T29-14	62.29	0.8	15.42	29.93	38	T29-14	2.73567	-0.223144	0.513791
T30	Pine Grove	Cold	Yes	T30-1	58.23	0.23	10.26	18.63	32	T30-1	2.32825	-1.46968	0.453691
T30	Pine Grove	Cold	Yes	T30-2	67.49	0.46	13.1	25.84	37	T30-2	2.57261	-0.776529	0.462907
T30	Pine Grove	Cold	Yes	T30-3	55.89	0.43	12.39	24.08	35	T30-3	2.51689	-0.84397	0.504497
T30	Pine Grove	Cold	Yes	T30-4	53.99	0.79	15.2	31.47	38	T30-4	2.7213	-0.235722	0.527852
T30	Pine Grove	Cold	Yes	T30-5	69.17	0.44	12.41	24.61	36	T30-5	2.5185	-0.820981	0.513941
T30	Pine Grove	Cold	Yes	T30-6	66.72	0.51	13.51	24.74	36	T30-6	2.60343	-0.673345	0.471458
T30	Pine Grove	Cold	Yes	T30-7	62.84	0.49	13.31	25.23	35	T30-7	2.58852	-0.71335	0.471964
T30	Pine Grove	Cold	Yes	T30-8	55.46	0.4	12.43	24.38	33	T30-8	2.52011	-0.916291	0.465152
T30	Pine Grove	Cold	Yes	T30-9	54.52	0.55	13.98	27.42	36	T30-9	2.63763	-0.597837	0.462732
T30	Pine Grove	Cold	Yes	T30-10	73.45	0.47	13.75	25.54	34	T30-10	2.62104	-0.755023	0.413911
T30	Pine Grove	Cold	Yes	T30-11	66.56	0.42	12.98	25.6	36	T30-11	2.56341	-0.867501	0.433504
T30	Pine Grove	Cold	Yes	T30-12	77.15	0.52	13.93	26.14	36	T30-12	2.63404	-0.653926	0.44183
T30	Pine Grove	Cold	Yes	T30-13	69.31	0.49	14.24	26.34	36	T30-13	2.65605	-0.71335	0.39185
T30	Pine Grove	Cold	Yes	T30-14	75.75	0.57	14.37	28.55	37	T30-14	2.66514	-0.562119	0.444558
T31	Pine Grove	Hot	No	T31-1	53.05	0.47	12.78	24.66	43	T31-1	2.54788	-0.755023	0.50631
T31	Pine Grove	Hot	No	T31-2	57.47	0.42	13.12	25.42	39	T31-2	2.57414	-0.867501	0.420882
T31	Pine Grove	Hot	No	T31-3	45.4	0.29	10.74	21.26	35	T31-3	2.37398	-1.23787	0.504358
T31	Pine Grove	Hot	No	T31-4	65.65	0.3	11.47	24.01	36	T31-4	2.43973	-1.20397	0.435313
T31	Pine Grove	Hot	No	T31-5	62.2	0.54	14.38	26.57	41	T31-5	2.66584	-0.616186	0.420354
T31	Pine Grove	Hot	No	T31-6	53.47	0.36	12.9	24.68	38	T31-6	2.55723	-1.02165	0.377956
T31	Pine Grove	Hot	No	T31-7	68.22	0.54	13.15	25.15	40	T31-7	2.57642	-0.616186	0.537741
T31	Pine Grove	Hot	No	T31-8	57.88	0.25	11.06	22.84	36	T31-8	2.40333	-1.38629	0.401015
T31	Pine Grove	Hot	No	T31-9	87.14	0.38	13.07	24.77	40	T31-9	2.57032	-0.967584	0.384824
T31	Pine Grove	Hot	No	T31-10	52.53	0.43	13.48	25.35	41	T31-10	2.60121	-0.84397	0.399945
T31	Pine Grove	Hot	No	T31-11	71.09	0.42	13.44	24.71	40	T31-11	2.59824	-0.867501	0.393855
T31	Pine Grove	Hot	No	T31-12	41.1	0.36	11.72	22.32	41	T31-12	2.4613	-1.02165	0.492256
T31	Pine Grove	Hot	No	T31-13	67.73	0.36	13.06	24.73	40	T31-13	2.56955	-1.02165	0.36534
T31	Pine Grove	Hot	No	T31-14	55.63	0.43	12.84	20.24	40	T31-14	2.55257	-0.84397	0.457282
T31	Pine Grove	Hot	No	T31-15	69.66	0.45	13.43	26.08	41	T31-15	2.59749	-0.798508	0.422853
T32	Pine Grove	Hot	Yes	T32-1	49.91	0.53	14.08	18.63	44	T32-1	2.64476	-0.634878	0.437237
T32	Pine Grove	Hot	Yes	T32-2	69.12	0.5	13.81	24.87	41	T32-2	2.62539	-0.693147	0.435082
T32	Pine Grove	Hot	Yes	T32-3	55.08	0.53	13.71	24.4	44	T32-3	2.61813	-0.634878	0.470512
T32	Pine Grove	Hot	Yes	T32-4	62.13	0.56	14.55	25.47	40	T32-4	2.67759	-0.579818	0.422038
T32	Pine Grove	Hot	Yes	T32-5	39.91	0.15	9.25	17.05	31	T32-5	2.22462	-1.89712	0.393624
T32	Pine Grove	Hot	Yes	T32-6	66.47	0.35	11.83	20.73	37	T32-6	2.47064	-1.04982	0.466425
T32	Pine Grove	Hot	Yes	T32-7	76.42	0.45	13.2	24.94	40	T32-7	2.58022	-0.798508	0.443458
T32	Pine Grove	Hot	Yes	T32-8	50.58	0.64	15.12	24.56	40	T32-8	2.71602	-0.446287	0.433888
T32	Pine Grove	Hot	Yes	T32-9	69.98	0.44	12.62	24.13	36	T32-9	2.53528	-0.820981	0.490728
T32	Pine Grove	Hot	Yes	T32-10	35.04	0.46	13.56	22.2	37	T32-10	2.60712	-0.776529	0.420932
T32	Pine Grove	Hot	Yes	T32-11	73.2	0.48	13.32	22.35	38	T32-11	2.58927	-0.733969	0.461377
T32	Pine Grove	Hot	Yes	T32-12	76.09	0.6	14.06	26.14	40	T32-12	2.64333	-0.510826	0.496926
T32	Pine Grove	Hot	Yes	T32-13	62.67	0.48	13.77	22.95	39	T32-13	2.62249	-0.733969	0.421029
T32	Pine Grove	Hot	Yes	T32-14	83.69	0.54	14.4	24.65	41	T32-14	2.66723	-0.616186	0.418748
T32	Pine Grove	Hot	Yes	T32-15	62.83	0.53	14.24	25.07	41	T32-15	2.65605	-0.634878	0.423838

## Sheet: Metamorphs
ID	Tank	Temperature	Ammonium	Habitat	DateHatch	DateMet	DaysMet	BodyMass	J1	J2	J3	J4	J5	MaxJump	SVL	HLL	BodyMass	lnBM	lnSVL	SMI
T1-1	1	Cold	No	Agrosystem	2023-05-25	2023-07-10	46	0.46	20.5	21.5	19.5	21.5	21	21.5	16.18	24.18	0.46	-0.776529	2.78378	0.427639
T1-10	1	Cold	No	Agrosystem	2023-05-25	2023-08-02	69	0.91	36	31	30.5	27.5	25	36	19.32	33.12	0.91	-0.0943107	2.96114	0.490831
T1-11	1	Cold	No	Agrosystem	2023-05-25	2023-08-09	76	0.85	34	32.5	28.5	29	25	34	19.34	32.43	0.85	-0.162519	2.96218	0.457015
T1-2	1	Cold	No	Agrosystem	2023-05-25	2023-07-10	46	0.36	18	18	12	25	14	25	14.71	21.48	0.36	-1.02165	2.68853	0.448321
T1-3	1	Cold	No	Agrosystem	2023-05-25	2023-07-10	46	0.47	16	17.5	13	16	16.5	17.5	16.08	24.89	0.47	-0.755023	2.77758	0.44533
T1-4	1	Cold	No	Agrosystem	2023-05-25	2023-07-18	54	0.41	23.5	26.5	21	17.5	23	26.5	15.94	24.66	0.41	-0.891598	2.76883	0.399047
T1-5	1	Cold	No	Agrosystem	2023-05-25	2023-07-19	55	0.53	30.5	17.5	26	22	15.5	30.5	16.67	25.87	0.53	-0.634878	2.81361	0.449599
T1-6	1	Cold	No	Agrosystem	2023-05-25	2023-07-19	55	0.35	23.5	18	20.5	19.5	16	23.5	15.46	21.84	0.35	-1.04982	2.73826	0.374168
T1-7	1	Cold	No	Agrosystem	2023-05-25	2023-07-20	56	0.42	19	14	15.5	12.5	11.5	19	15.59	23.14	0.42	-0.867501	2.74663	0.437608
T1-8	1	Cold	No	Agrosystem	2023-05-25	2023-07-20	56	0.53	24.5	22.5	19.5	13	15	24.5	16.6	26.72	0.53	-0.634878	2.8094	0.455444
T1-9	1	Cold	No	Agrosystem	2023-05-25	2023-07-22	58	0.47	19.5	19.5	13.5	11.5	12.5	19.5	16.8	23.67	0.47	-0.755023	2.82138	0.389307
T2-1	2	Cold	Yes	Agrosystem	2023-05-25	2023-07-20	56	0.86	27.5	26.5	26	25.5	25	27.5	19.55	30.18	0.86	-0.150823	2.97298	0.447315
T2-2	2	Cold	Yes	Agrosystem	2023-05-25	2023-07-21	57	1.01	36	32.5	20.5	28	27.5	36	19.96	30.01	1.01	0.00995033	2.99373	0.492912
T2-3	2	Cold	Yes	Agrosystem	2023-05-25	2023-08-06	73	0.82	33.5	34.5	36	34	24.5	36	19.45	30.3	0.82	-0.198451	2.96785	0.433276
T3-1	3	Hot	No	Agrosystem	2023-05-24	2023-07-01	38	0.27	9.5	12.5	9	8.5	13	13	14	19.25	0.27	-1.30933	2.63906	0.391377
T3-10	3	Hot	No	Agrosystem	2023-05-24	2023-07-20	57	0.6	19	19	15.5	18.5	18.5	19	17.49	26.78	0.6	-0.510826	2.86163	0.43923
T3-2	3	Hot	No	Agrosystem	2023-05-24	2023-07-03	40	0.25	13	19.5	16	11	14	19.5	13.83	19.66	0.25	-1.38629	2.62684	0.376233
T3-3	3	Hot	No	Agrosystem	2023-05-24	2023-07-04	41	0.38	20.5	19	17	17.5	15	20.5	14.85	22.78	0.38	-0.967584	2.698	0.459667
T3-4	3	Hot	No	Agrosystem	2023-05-24	2023-07-04	41	0.43	24.5	11.5	20	14.5	15.5	24.5	15.28	22.84	0.43	-0.84397	2.72654	0.476516
T3-5	3	Hot	No	Agrosystem	2023-05-24	2023-07-05	42	0.35	17	10.5	10	14.5	12	17	14.53	21.42	0.35	-1.04982	2.67622	0.452655
T3-6	3	Hot	No	Agrosystem	2023-05-24	2023-07-06	43	0.44	24	24.5	20	18	19.5	24.5	15.3	22.51	0.44	-0.820981	2.72785	0.485644
T3-7	3	Hot	No	Agrosystem	2023-05-24	2023-07-17	54	0.71	22.5	23.5	24	16.5	14	24	18.05	28.19	0.71	-0.34249	2.89315	0.471832
T3-8	3	Hot	No	Agrosystem	2023-05-24	2023-07-17	54	0.61	27	19	21.5	17	17.5	27	17.25	26.9	0.61	-0.494296	2.84781	0.465896
T3-9	3	Hot	No	Agrosystem	2023-05-24	2023-07-17	54	0.5	16	23.5	22.5	19	16.5	23.5	16.31	25.57	0.5	-0.693147	2.79178	0.453547
T4-1	4	Hot	Yes	Agrosystem	2023-05-24	2023-07-04	41	0.35	14	25.5	17.5	14.5	6	25.5	14.91	20.46	0.35	-1.04982	2.70203	0.41817
T4-10	4	Hot	Yes	Agrosystem	2023-05-24	2023-07-17	54	0.56	24.5	21.5	23	29.5	24.5	29.5	16.66	27.08	0.56	-0.579818	2.81301	0.475924
T4-11	4	Hot	Yes	Agrosystem	2023-05-24	2023-07-17	54	0.42	18.5	20	15	14.5	13.5	20	14.88	22.76	0.42	-0.867501	2.70002	0.504916
T4-12	4	Hot	Yes	Agrosystem	2023-05-24	2023-07-17	54	0.45	16	24	17.5	16	13.5	24	16.39	23.42	0.45	-0.798508	2.79667	0.402108
T4-13	4	Hot	Yes	Agrosystem	2023-05-24	2023-07-17	54	0.45	18	11.5	16.5	15	21	21	15.7	24.83	0.45	-0.798508	2.75366	0.458856
T4-2	4	Hot	Yes	Agrosystem	2023-05-24	2023-07-06	43	0.29	12.5	13.5	13.5	14.5	14.5	14.5	14.01	19.66	0.29	-1.23787	2.63977	0.419447
T4-3	4	Hot	Yes	Agrosystem	2023-05-24	2023-07-07	44	0.31	14.5	21.5	14.5	12.5	13.5	21.5	13.91	20.46	0.31	-1.17118	2.63261	0.458342
T4-4	4	Hot	Yes	Agrosystem	2023-05-24	2023-07-07	44	0.32	20	19	23	15.5	16.5	23	13.73	20.44	0.32	-1.13943	2.61958	0.492425
T4-5	4	Hot	Yes	Agrosystem	2023-05-24	2023-07-09	46	0.3	9	13	7.5	13	8	13	14.28	19.27	0.3	-1.20397	2.65886	0.409218
T4-6	4	Hot	Yes	Agrosystem	2023-05-24	2023-07-09	46	0.31	13.5	8.5	12.5	10	12	13.5	14.19	19.9	0.31	-1.17118	2.65254	0.431145
T4-7	4	Hot	Yes	Agrosystem	2023-05-24	2023-07-11	48	0.41	10	20.5	15	16	19	20.5	15.87	22.32	0.41	-0.891598	2.76443	0.404475
T4-8	4	Hot	Yes	Agrosystem	2023-05-24	2023-07-11	48	0.38	12.5	12.5	12.5	12	11.5	12.5	14.94	20.42	0.38	-0.967584	2.70404	0.451221
T5-1	5	Cold	No	Agrosystem	2023-05-25	2023-07-10	46	0.47	23	17	16.5	14.5	16.5	23	17.01	23.62	0.47	-0.755023	2.8338	0.374743
T5-10	5	Cold	No	Agrosystem	2023-05-25	2023-08-01	68	0.52	19.5	20	19	16	16	20	16.7	26.64	0.52	-0.653926	2.81541	0.438688
T5-11	5	Cold	No	Agrosystem	2023-05-25	2023-08-05	72	0.71	20.5	24	17.5	21	19	24	17.91	29.88	0.71	-0.34249	2.88536	0.483244
T5-12	5	Cold	No	Agrosystem	2023-05-25	2023-08-09	76	0.72	30.5	26	31	29.5	27.5	31	18.98	30.08	0.72	-0.328504	2.94339	0.410101
T5-2	5	Cold	No	Agrosystem	2023-05-25	2023-07-12	48	0.38	15	13.5	12.5	15.5	13.5	15.5	15.87	22.63	0.38	-0.967584	2.76443	0.374879
T5-3	5	Cold	No	Agrosystem	2023-05-25	2023-07-12	48	0.48	15	11.5	10.5	12	16	16	16.21	22.86	0.48	-0.733969	2.78563	0.443702
T5-4	5	Cold	No	Agrosystem	2023-05-25	2023-07-14	50	0.41	22	22	20	17	16	22	16.28	22.32	0.41	-0.891598	2.78994	0.374016
T5-5	5	Cold	No	Agrosystem	2023-05-25	2023-07-14	50	0.39	18.5	18	18.5	17.5	15	18.5	16.3	22.05	0.39	-0.941609	2.79117	0.354433
T5-6	5	Cold	No	Agrosystem	2023-05-25	2023-07-15	51	0.39	13.5	16	17.5	17.5	13.5	17.5	15.15	20.67	0.39	-0.941609	2.718	0.443674
T5-7	5	Cold	No	Agrosystem	2023-05-25	2023-07-17	53	0.48	15.5	20	25.5	20.5	26	26	16.35	24.98	0.48	-0.733969	2.79423	0.432144
T5-8	5	Cold	No	Agrosystem	2023-05-25	2023-07-19	55	0.48	23.5	20	17.5	15.5	23	23.5	17.02	24.32	0.48	-0.733969	2.83439	0.382026
T5-9	5	Cold	No	Agrosystem	2023-05-25	2023-07-24	60	0.57	14.5	24.5	18.5	17	23	24.5	17.56	25.84	0.57	-0.562119	2.86562	0.412184
T6-1	6	Cold	Yes	Agrosystem	2023-05-25	2023-07-11	47	0.42	14.5	14	15	15	10	15	16.02	21.88	0.42	-0.867501	2.77384	0.402547
T6-10	6	Cold	Yes	Agrosystem	2023-05-25	2023-08-01	68	0.93	35	24	25	26.5	31	35	20.03	32.23	0.93	-0.0725707	2.99723	0.449019
T6-2	6	Cold	Yes	Agrosystem	2023-05-25	2023-07-12	48	0.42	9.5	8.5	10	12.5	13.5	13.5	17.19	21.24	0.42	-0.867501	2.84433	0.32423
T6-3	6	Cold	Yes	Agrosystem	2023-05-25	2023-07-13	49	0.31	12	13.5	9	14.5	12	14.5	14.65	20.18	0.31	-1.17118	2.68444	0.390928
T6-4	6	Cold	Yes	Agrosystem	2023-05-25	2023-07-13	49	0.4	19.5	17	11.5	17	18.5	19.5	15.62	22.84	0.4	-0.916291	2.74855	0.414318
T6-5	6	Cold	Yes	Agrosystem	2023-05-25	2023-07-14	50	0.29	15.5	11	11	14	11.5	15.5	14.45	20.3	0.29	-1.23787	2.67069	0.381467
T6-6	6	Cold	Yes	Agrosystem	2023-05-25	2023-07-14	50	0.28	14.5	19.5	12	16	11.5	19.5	14.48	19.69	0.28	-1.27297	2.67277	0.365975
T6-7	6	Cold	Yes	Agrosystem	2023-05-25	2023-07-14	50	0.34	14	19	15.5	16	15	19	15.12	20.28	0.34	-1.07881	2.71602	0.389153
T6-8	6	Cold	Yes	Agrosystem	2023-05-25	2023-07-16	52	0.4	10.5	13.5	7.5	9.5	11	13.5	16.38	20.99	0.4	-0.916291	2.79606	0.358099
T6-9	6	Cold	Yes	Agrosystem	2023-05-25	2023-07-23	59	0.53	14.5	18	19.5	17	19	19.5	17.13	25.2	0.53	-0.634878	2.84083	0.413562
T7-1	7	Hot	No	Agrosystem	2023-05-24	2023-07-02	39	0.46	23	23.5	18	20.5	14.5	23.5	16.1	22.86	0.46	-0.776529	2.77882	0.434195
T7-10	7	Hot	No	Agrosystem	2023-05-24	2023-07-14	51	0.5	26	21.5	25.5	24.5	24	26	16.4	26.66	0.5	-0.693147	2.79728	0.445951
T7-11	7	Hot	No	Agrosystem	2023-05-24	2023-07-15	52	0.55	14.5	20.5	29.5	16	24	29.5	16.48	26.71	0.55	-0.597837	2.80215	0.483273
T7-12	7	Hot	No	Agrosystem	2023-05-24	2023-07-20	57	0.7	26	24	28	26	22	28	17.63	28.83	0.7	-0.356675	2.8696	0.500047
T7-2	7	Hot	No	Agrosystem	2023-05-24	2023-07-04	41	0.29	18	17.5	15	15	17	18	14.03	20.19	0.29	-1.23787	2.6412	0.417615
T7-3	7	Hot	No	Agrosystem	2023-05-24	2023-07-04	41	0.37	17	16.5	14	13.5	17	17	15.17	22.04	0.37	-0.994252	2.71932	0.41922
T7-4	7	Hot	No	Agrosystem	2023-05-24	2023-07-05	42	0.37	19.5	19	12.5	13	16.5	19.5	15.12	21.81	0.37	-0.994252	2.71602	0.42349
T7-5	7	Hot	No	Agrosystem	2023-05-24	2023-07-06	43	0.42	8.5	14	19.5	18.5	10	19.5	15.29	21.63	0.42	-0.867501	2.7272	0.464501
T7-6	7	Hot	No	Agrosystem	2023-05-24	2023-07-06	43	0.36	17.5	12.5	13	11	10.5	17.5	14.45	20.27	0.36	-1.02165	2.67069	0.473545
T7-7	7	Hot	No	Agrosystem	2023-05-24	2023-07-09	46	0.34	10.5	10	10.5	10.5	9.5	10.5	14.88	20.11	0.34	-1.07881	2.70002	0.408742
T7-8	7	Hot	No	Agrosystem	2023-05-24	2023-07-11	48	0.38	20	22.5	20	18.5	20	22.5	15.41	22.98	0.38	-0.967584	2.73502	0.410298
T7-9	7	Hot	No	Agrosystem	2023-05-24	2023-07-13	50	0.47	18	23	25	24.5	26.5	26.5	16.16	25.17	0.47	-0.755023	2.78254	0.438598
T8-1	8	Hot	Yes	Agrosystem	2023-05-24	2023-07-04	41	0.77	25	27.5	19.5	15	24	27.5	18.76	29.38	0.77	-0.261365	2.93173	0.454559
T9-1	9	Cold	No	Agrosystem	2023-05-25	2023-07-09	45	0.5	12	12	14.5	13	16	16	16.63	25.97	0.5	-0.693147	2.81121	0.427289
T9-10	9	Cold	No	Agrosystem	2023-05-25	2023-07-26	62	0.54	21.5	21	22	18	18	22	16.82	25.67	0.54	-0.616186	2.82257	0.445659
T9-11	9	Cold	No	Agrosystem	2023-05-25	2023-07-28	64	0.65	18	13	19.5	15.5	15	19.5	18.19	27.34	0.65	-0.430783	2.90087	0.421835
T9-12	9	Cold	No	Agrosystem	2023-05-25	2023-08-02	69	0.74	25	25	27	21.5	18.5	27	18.36	29.49	0.74	-0.301105	2.91017	0.466725
T9-2	9	Cold	No	Agrosystem	2023-05-25	2023-07-09	45	0.42	18.5	12	16	14	20.5	20.5	15.51	23.15	0.42	-0.867501	2.74148	0.444573
T9-3	9	Cold	No	Agrosystem	2023-05-25	2023-07-09	45	0.42	16	19	14	20.5	17	20.5	15.33	22.56	0.42	-0.867501	2.72981	0.460791
T9-4	9	Cold	No	Agrosystem	2023-05-25	2023-07-10	46	0.48	18	20.5	17	16.5	14.5	20.5	16.69	23.17	0.48	-0.733969	2.81481	0.405688
T9-5	9	Cold	No	Agrosystem	2023-05-25	2023-07-13	49	0.46	24	19	21.5	24	18.5	24	16.86	24.15	0.46	-0.776529	2.82494	0.376877
T9-6	9	Cold	No	Agrosystem	2023-05-25	2023-07-13	49	0.46	24	16.5	18	20.5	23	24	17.06	25.43	0.46	-0.776529	2.83674	0.36348
T9-7	9	Cold	No	Agrosystem	2023-05-25	2023-07-15	51	0.49	22	19	20	15	15.5	22	16.5	24.6	0.49	-0.71335	2.80336	0.428953
T9-8	9	Cold	No	Agrosystem	2023-05-25	2023-07-15	51	0.47	18	18.5	15.5	14	14	18.5	17.07	24.21	0.47	-0.755023	2.83732	0.370714
T9-9	9	Cold	No	Agrosystem	2023-05-25	2023-07-21	57	0.51	22	19	21	19	18.5	22	17.38	25.19	0.51	-0.673345	2.85532	0.380646
T10-1	10	Cold	Yes	Agrosystem	2023-05-26	2023-07-14	49	0.88	31.5	28	28	24	24	31.5	19.96	30.25	0.88	-0.127833	2.99373	0.429468
T10-2	10	Cold	Yes	Agrosystem	2023-05-26	2023-07-14	49	0.8	21.5	23	24	24	19	24	19.18	28.54	0.8	-0.223144	2.95387	0.44124
T10-3	10	Cold	Yes	Agrosystem	2023-05-26	2023-07-18	53	0.93	35.5	24.5	22	25	21.5	35.5	20.7	31.43	0.93	-0.0725707	3.03013	0.405887
T10-4	10	Cold	Yes	Agrosystem	2023-05-26	2023-07-20	55	0.99	21.5	17.5	21.5	11	23.5	23.5	20.25	30.99	0.99	-0.0100503	3.00815	0.462227
T10-5	10	Cold	Yes	Agrosystem	2023-05-26	2023-07-24	59	0.83	21	22.5	17	19.5	20	22.5	19.98	28.73	0.83	-0.18633	2.99473	0.403823
T11-1	11	Hot	No	Agrosystem	2023-05-24	2023-07-01	38	0.32	11.5	11.5	15.5	15	17	17	14.11	21.07	0.32	-1.13943	2.64688	0.452844
T11-10	11	Hot	No	Agrosystem	2023-05-24	2023-07-16	53	0.44	12.5	18	12	11.5	10.5	18	15.97	23.85	0.44	-0.820981	2.77071	0.425781
T11-11	11	Hot	No	Agrosystem	2023-05-24	2023-07-17	54	0.5	19	24	16.5	23.5	20	24	17.34	24.89	0.5	-0.693147	2.85302	0.37583
T11-12	11	Hot	No	Agrosystem	2023-05-24	2023-07-17	54	0.48	13	13	19.5	20.5	15	20.5	16.51	25.04	0.48	-0.733969	2.80397	0.419418
T11-13	11	Hot	No	Agrosystem	2023-05-24	2023-07-20	57	0.61	28	23	26	15	22.5	28	17.06	26.94	0.61	-0.494296	2.83674	0.482006
T11-2	11	Hot	No	Agrosystem	2023-05-24	2023-07-03	40	0.35	14.5	17	13	12.5	15	17	15.35	21.75	0.35	-1.04982	2.73112	0.382459
T11-3	11	Hot	No	Agrosystem	2023-05-24	2023-07-05	42	0.37	13.5	15.5	13.5	17.5	12	17.5	14.86	22.18	0.37	-0.994252	2.69867	0.446647
T11-4	11	Hot	No	Agrosystem	2023-05-24	2023-07-06	43	0.27	10.5	19.5	17	16.5	18	19.5	13.32	20.62	0.27	-1.30933	2.58927	0.456002
T11-5	11	Hot	No	Agrosystem	2023-05-24	2023-07-09	46	0.35	12.5	12	9	13.5	13	13.5	15.4	21.31	0.35	-1.04982	2.73437	0.37866
T11-6	11	Hot	No	Agrosystem	2023-05-24	2023-07-11	48	0.43	15.5	15	14	17.5	17.5	17.5	15.8	22.48	0.43	-0.84397	2.76001	0.43
T11-7	11	Hot	No	Agrosystem	2023-05-24	2023-07-11	48	0.4	20.5	20	18.5	15	19	20.5	15.57	23.59	0.4	-0.916291	2.74535	0.418415
T11-8	11	Hot	No	Agrosystem	2023-05-24	2023-07-13	50	0.39	17.5	11.5	14.5	16	13.5	17.5	15.1	22.65	0.39	-0.941609	2.71469	0.448198
T11-9	11	Hot	No	Agrosystem	2023-05-24	2023-07-14	51	0.4	21.5	19.5	13.5	19.5	16	21.5	15.05	23.14	0.4	-0.916291	2.71138	0.464394
T12-1	12	Hot	Yes	Agrosystem	2023-05-24	2023-07-01	38	0.34	20.5	19	23	20	20	23	14.84	21.55	0.34	-1.07881	2.69733	0.412133
T12-10	12	Hot	Yes	Agrosystem	2023-05-24	2023-07-11	48	0.67	24.5	12	24	23	21.5	24.5	19.17	27.75	0.67	-0.400478	2.95335	0.370131
T12-11	12	Hot	Yes	Agrosystem	2023-05-24	2023-07-17	54	0.63	22	21	24.5	19	27.5	27.5	18.19	27.53	0.63	-0.462035	2.90087	0.408856
T12-12	12	Hot	Yes	Agrosystem	2023-05-24	2023-07-18	55	0.69	29	19.5	20	24.5	21	29	18.43	27.07	0.69	-0.371064	2.91398	0.430136
T12-13	12	Hot	Yes	Agrosystem	2023-05-24	2023-07-22	59	0.61	31	22.5	29	23	27	31	18.09	25.93	0.61	-0.494296	2.89536	0.402631
T12-2	12	Hot	Yes	Agrosystem	2023-05-24	2023-07-02	39	0.31	13.5	16	17	18	17.5	18	14.17	21.46	0.31	-1.17118	2.65113	0.433016
T12-3	12	Hot	Yes	Agrosystem	2023-05-24	2023-07-02	39	0.36	17.5	19	23.5	22	19	23.5	15.56	22.58	0.36	-1.02165	2.7447	0.377317
T12-4	12	Hot	Yes	Agrosystem	2023-05-24	2023-07-03	40	0.37	17.5	19.5	20.5	17	18	20.5	15.79	21.93	0.37	-0.994252	2.75938	0.37072
T12-5	12	Hot	Yes	Agrosystem	2023-05-24	2023-07-03	40	0.35	9.5	20	15.5	14.5	12.5	20	14.49	20.78	0.35	-1.04982	2.67346	0.456501
T12-6	12	Hot	Yes	Agrosystem	2023-05-24	2023-07-03	40	0.3	9.5	16.5	15	19	16	19	14.28	19.81	0.3	-1.20397	2.65886	0.409218
T12-7	12	Hot	Yes	Agrosystem	2023-05-24	2023-07-05	42	0.33	9	10	10	8.5	11	11	14.59	21.62	0.33	-1.10866	2.68034	0.421424
T12-8	12	Hot	Yes	Agrosystem	2023-05-24	2023-07-07	44	0.41	16.5	19	14	20.5	16	20.5	15.26	24.15	0.41	-0.891598	2.72524	0.456183
T12-9	12	Hot	Yes	Agrosystem	2023-05-24	2023-07-07	44	0.54	13.5	22	24.5	17	20	24.5	17.44	24.49	0.54	-0.616186	2.85877	0.398796
T13-1	13	Cold	No	Agrosystem	2023-05-26	2023-07-11	46	0.35	6.5	21	18	21	21	21	15.41	22.9	0.35	-1.04982	2.73502	0.377907
T13-10	13	Cold	No	Agrosystem	2023-05-26	2023-07-31	66	0.73	21.5	22.5	21	20	22.5	22.5	18.64	29.59	0.73	-0.314711	2.92531	0.439518
T13-11	13	Cold	No	Agrosystem	2023-05-26	2023-08-13	79	0.91	32.5	21.5	26.5	24	21.5	32.5	20.27	31.09	0.91	-0.0943107	3.00914	0.42359
T13-12	13	Cold	No	Agrosystem	2023-05-26	2023-08-18	84	0.88	27	30	23	23	17.5	30	19.32	33.62	0.88	-0.127833	2.96114	0.47465
T13-3	13	Cold	No	Agrosystem	2023-05-26	2023-07-12	47	0.35	22	18	21	19.5	13.5	22	14.99	21.95	0.35	-1.04982	2.70738	0.411358
T13-4	13	Cold	No	Agrosystem	2023-05-26	2023-07-12	47	0.48	25.5	22.5	16.5	18.5	15.5	25.5	16.59	25.74	0.48	-0.733969	2.8088	0.413241
T13-5	13	Cold	No	Agrosystem	2023-05-26	2023-07-13	48	0.41	17.5	18	18	21.5	21.5	21.5	15.75	23.45	0.41	-0.891598	2.75684	0.414008
T13-6	13	Cold	No	Agrosystem	2023-05-26	2023-07-14	49	0.47	18	14	15.5	15	16.5	18	16.65	22.6	0.47	-0.755023	2.81241	0.400173
T13-7	13	Cold	No	Agrosystem	2023-05-26	2023-07-21	56	0.48	22	19.5	18.5	17.5	19	22	16.44	25.12	0.48	-0.733969	2.79972	0.424924
T13-8	13	Cold	No	Agrosystem	2023-05-26	2023-07-21	56	0.6	22.5	26.5	20.5	21	23.5	26.5	18.03	25.56	0.6	-0.510826	2.89204	0.40009
T13-9	13	Cold	No	Agrosystem	2023-05-26	2023-07-25	60	0.5	21	21	21	16	20.5	21	16.97	25.18	0.5	-0.693147	2.83145	0.401554
T14-1	14	Cold	Yes	Pine Grove	2023-05-26	2023-07-10	45	0.42	11.5	12.5	12.5	12.5	12	12.5	15.35	23.47	0.42	-0.867501	2.73112	0.458951
T14-10	14	Cold	Yes	Pine Grove	2023-05-26	2023-07-17	52	0.35	18	18	17	12	15	18	14.99	21.91	0.35	-1.04982	2.70738	0.411358
T14-11	14	Cold	Yes	Pine Grove	2023-05-26	2023-07-19	54	0.4	16	19	20.5	15.5	15	20.5	15.73	22.53	0.4	-0.916291	2.75557	0.405489
T14-12	14	Cold	Yes	Pine Grove	2023-05-26	2023-07-21	56	0.5	16.5	12	14	15	10.5	16.5	17.49	23.45	0.5	-0.693147	2.86163	0.366025
T14-2	14	Cold	Yes	Pine Grove	2023-05-26	2023-07-13	48	0.46	15.5	13	15	15.5	14	15.5	16.72	23.82	0.46	-0.776529	2.81661	0.386648
T14-3	14	Cold	Yes	Pine Grove	2023-05-26	2023-07-13	48	0.36	12.5	14	15	18.5	12.5	18.5	15.28	21.41	0.36	-1.02165	2.72654	0.398944
T14-4	14	Cold	Yes	Pine Grove	2023-05-26	2023-07-13	48	0.31	16	18.5	11.5	12.5	12.5	18.5	15.07	21.82	0.31	-1.17118	2.71271	0.358442
T14-5	14	Cold	Yes	Pine Grove	2023-05-26	2023-07-14	49	0.36	11	15	15	16.5	11	16.5	14.87	21.74	0.36	-1.02165	2.69935	0.433679
T14-6	14	Cold	Yes	Pine Grove	2023-05-26	2023-07-14	49	0.3	21	14.5	18.5	16	18	21	14.38	21.19	0.3	-1.20397	2.66584	0.400547
T14-7	14	Cold	Yes	Pine Grove	2023-05-26	2023-07-15	50	0.35	16	13	10.5	10	9	16	15.66	20.37	0.35	-1.04982	2.75111	0.359693
T14-8	14	Cold	Yes	Pine Grove	2023-05-26	2023-07-17	52	0.36	12.5	18	13	14	12.5	18	15.03	23.04	0.36	-1.02165	2.71005	0.419664
T14-9	14	Cold	Yes	Pine Grove	2023-05-26	2023-07-17	52	0.4	17.5	15	19	14.5	15.5	19	15.07	24.08	0.4	-0.916291	2.71271	0.462505
T15-1	15	Hot	No	Pine Grove	2023-05-24	2023-07-01	38	0.39	10.5	12.5	10	9.5	15.5	15.5	15.21	22.82	0.39	-0.941609	2.72195	0.438324
T15-10	15	Hot	No	Pine Grove	2023-05-24	2023-07-12	49	0.54	7	14.5	11	14.5	12.5	14.5	16.94	25.1	0.54	-0.616186	2.82968	0.43604
T15-11	15	Hot	No	Pine Grove	2023-05-24	2023-07-12	49	0.4	18.5	13	13	11.5	16.5	18.5	15.8	24	0.4	-0.916291	2.76001	0.4
T15-12	15	Hot	No	Pine Grove	2023-05-24	2023-08-01	69	0.39	8.5	10	8	9.5	13	13	14.62	22.61	0.39	-0.941609	2.68239	0.494917
T15-2	15	Hot	No	Pine Grove	2023-05-24	2023-07-01	38	0.31	18.5	12	12	14.5	14	18.5	14.18	20.5	0.31	-1.17118	2.65183	0.432079
T15-3	15	Hot	No	Pine Grove	2023-05-24	2023-07-02	39	0.42	15.5	13	12	16	15	16	16.28	23.87	0.42	-0.867501	2.78994	0.383138
T15-4	15	Hot	No	Pine Grove	2023-05-24	2023-07-03	40	0.29	11.5	9	10.5	18.5	9	18.5	14.12	20.31	0.29	-1.23787	2.64759	0.409498
T15-5	15	Hot	No	Pine Grove	2023-05-24	2023-07-05	42	0.42	7.5	14	10	16.5	9	16.5	15.24	22.58	0.42	-0.867501	2.72392	0.469194
T15-6	15	Hot	No	Pine Grove	2023-05-24	2023-07-06	43	0.33	8	9	10	7.5	8.5	10	14.59	21.64	0.33	-1.10866	2.68034	0.421424
T15-7	15	Hot	No	Pine Grove	2023-05-24	2023-07-08	45	0.38	16	14.5	14.5	13.5	13.5	16	15.04	22.24	0.38	-0.967584	2.71071	0.442076
T15-8	15	Hot	No	Pine Grove	2023-05-24	2023-07-08	45	0.42	14.5	15.5	16.5	16	11	16.5	15.08	24.22	0.42	-0.867501	2.71337	0.484643
T15-9	15	Hot	No	Pine Grove	2023-05-24	2023-07-11	48	0.34	22	20	17.5	14.5	16.5	22	14.95	21.62	0.34	-1.07881	2.70471	0.402896
T26-6	26	Cold	Yes	Agrosystem	2023-05-27	2023-07-15	49	0.53	13.5	10	13.5	7	15	15	17.59	24.34	0.53	-0.634878	2.86733	0.381256
T16-1	16	Hot	Yes	Pine Grove	2023-05-25	2023-06-30	36	0.37	15	19.5	16	15	15	19.5	15.16	22.67	0.37	-0.994252	2.71866	0.420069
T16-10	16	Hot	Yes	Pine Grove	2023-05-25	2023-07-14	50	0.55	16	13.5	16	13	16	16	16.62	26.47	0.55	-0.597837	2.81061	0.470887
T16-11	16	Hot	Yes	Pine Grove	2023-05-25	2023-07-22	58	0.57	19	18.5	20.5	15.5	15	20.5	16.8	26.94	0.57	-0.562119	2.82138	0.472138
T16-2	16	Hot	Yes	Pine Grove	2023-05-25	2023-06-30	36	0.31	9	11	11	13	9	13	14.28	19.63	0.31	-1.17118	2.65886	0.422859
T16-3	16	Hot	Yes	Pine Grove	2023-05-25	2023-07-02	38	0.33	21.5	18	16.5	13	15	21.5	14.31	21.33	0.33	-1.10866	2.66096	0.44725
T16-4	16	Hot	Yes	Pine Grove	2023-05-25	2023-07-02	38	0.33	13	13.5	17	15.5	17	17	14.01	21.1	0.33	-1.10866	2.63977	0.477302
T16-5	16	Hot	Yes	Pine Grove	2023-05-25	2023-07-03	39	0.28	15.5	13	15.5	15	14.5	15.5	13.75	20.03	0.28	-1.27297	2.62104	0.428951
T16-6	16	Hot	Yes	Pine Grove	2023-05-25	2023-07-05	41	0.48	11.5	12.5	8.5	9	14.5	14.5	16.99	22.8	0.48	-0.733969	2.83262	0.3841
T16-7	16	Hot	Yes	Pine Grove	2023-05-25	2023-07-06	42	0.25	7	7.5	8.5	7	8.5	8.5	12.99	20.11	0.25	-1.38629	2.56418	0.45602
T16-8	16	Hot	Yes	Pine Grove	2023-05-25	2023-07-06	42	0.24	14.5	10	10	15	13.5	15	13.92	20.23	0.24	-1.42712	2.63333	0.354064
T16-9	16	Hot	Yes	Pine Grove	2023-05-25	2023-07-07	43	0.35	14	14	15	17.5	19.5	19.5	14.12	23.13	0.35	-1.04982	2.64759	0.494222
T17-1	17	Cold	No	Pine Grove	2023-05-26	2023-07-10	45	0.51	17.5	15.5	12	17	17	17.5	17.38	24.66	0.51	-0.673345	2.85532	0.380646
T17-2	17	Cold	No	Pine Grove	2023-05-26	2023-07-11	46	0.61	16.5	14.5	21	17	21.5	21.5	17.65	26.26	0.61	-0.494296	2.87074	0.434241
T17-3	17	Cold	No	Pine Grove	2023-05-26	2023-07-11	46	0.39	11.5	11.5	10	9	9.5	11.5	15.41	22.01	0.39	-0.941609	2.73502	0.421096
T17-4	17	Cold	No	Pine Grove	2023-05-26	2023-07-13	48	0.49	11.5	15.5	17.5	18	15.5	18	16.79	24.55	0.49	-0.71335	2.82078	0.406616
T17-5	17	Cold	No	Pine Grove	2023-05-26	2023-07-14	49	0.52	24.5	19.5	13	19.5	18	24.5	16.56	26.36	0.52	-0.653926	2.80699	0.450172
T17-6	17	Cold	No	Pine Grove	2023-05-26	2023-07-14	49	0.64	25	23	20.5	16.5	20.5	25	18.44	27.28	0.64	-0.446287	2.91452	0.398303
T17-7	17	Cold	No	Pine Grove	2023-05-26	2023-07-14	49	0.55	17	18	23.5	16.5	17.5	23.5	17.47	25.76	0.55	-0.597837	2.86049	0.404044
T18-1	18	Cold	Yes	Pine Grove	2023-05-27	2023-07-11	45	0.45	16.5	15	12	14.5	11	16.5	16.04	22.85	0.45	-0.798508	2.77509	0.429652
T18-10	18	Cold	Yes	Pine Grove	2023-05-27	2023-07-18	52	0.32	18	19	20	16	13	20	13.83	21.57	0.32	-1.13943	2.62684	0.481578
T18-11	18	Cold	Yes	Pine Grove	2023-05-27	2023-07-23	57	0.53	17.5	20	12.5	18	16	20	17.01	25.14	0.53	-0.634878	2.8338	0.422582
T18-12	18	Cold	Yes	Pine Grove	2023-05-27	2023-07-24	58	0.54	13.5	19	16	17	20.5	20.5	17.1	26.59	0.54	-0.616186	2.83908	0.423638
T18-13	18	Cold	Yes	Pine Grove	2023-05-27	2023-07-28	62	0.67	23	17.5	20.5	19	18	23	18.17	28.37	0.67	-0.400478	2.89977	0.436285
T18-2	18	Cold	Yes	Pine Grove	2023-05-27	2023-07-11	45	0.47	13	15	11	11	14	15	14.46	22.67	0.47	-0.755023	2.67139	0.616928
T18-3	18	Cold	Yes	Pine Grove	2023-05-27	2023-07-11	45	0.41	13.5	13	16	16.5	17	17	16.18	22.53	0.41	-0.891598	2.78378	0.381157
T18-4	18	Cold	Yes	Pine Grove	2023-05-27	2023-07-11	45	0.35	14.5	21	20.5	16.5	18	21	14.76	21.48	0.35	-1.04982	2.69192	0.431352
T18-5	18	Cold	Yes	Pine Grove	2023-05-27	2023-07-12	46	0.4	12	13.5	12.5	13.5	13.5	13.5	15.62	22.48	0.4	-0.916291	2.74855	0.414318
T18-6	18	Cold	Yes	Pine Grove	2023-05-27	2023-07-13	47	0.45	26	22.5	18.5	19	14.5	26	16.03	24.54	0.45	-0.798508	2.77446	0.430475
T18-7	18	Cold	Yes	Pine Grove	2023-05-27	2023-07-15	49	0.45	19	21.5	15.5	14.5	16.5	21.5	16.58	23.17	0.45	-0.798508	2.8082	0.388131
T18-8	18	Cold	Yes	Pine Grove	2023-05-27	2023-07-15	49	0.41	19.5	26	16	20	21	26	15.33	23.43	0.41	-0.891598	2.72981	0.44982
T18-9	18	Cold	Yes	Pine Grove	2023-05-27	2023-07-18	52	0.46	20	19.5	19.5	19	21	21	15.8	25.1	0.46	-0.776529	2.76001	0.46
T19-1	19	Hot	No	Pine Grove	2023-05-25	2023-06-30	36	0.34	16.5	12.5	13.5	12.5	11.5	16.5	14.95	22.29	0.34	-1.07881	2.70471	0.402896
T19-11	19	Hot	No	Pine Grove	2023-05-25	2023-07-10	46	0.36	14	17	10.5	13	11.5	17	15.79	23.42	0.36	-1.02165	2.75938	0.3607
T19-12	19	Hot	No	Pine Grove	2023-05-25	2023-07-11	47	0.4	17	19.5	17.5	23	13.5	23	18.13	27.61	0.4	-0.916291	2.89757	0.262237
T19-2	19	Hot	No	Pine Grove	2023-05-25	2023-07-02	38	0.44	13	15.5	15.5	16.5	17.5	17.5	14.23	20.55	0.44	-0.820981	2.65535	0.606684
T19-3	19	Hot	No	Pine Grove	2023-05-25	2023-07-15	51	0.67	22.5	19	23.5	15.5	20.5	23.5	15.5	23.26	0.67	-0.400478	2.74084	0.710605
T19-4	19	Hot	No	Pine Grove	2023-05-25	2023-07-02	38	0.28	10.5	10.5	12.5	12.5	11.5	12.5	13.49	18.19	0.28	-1.27297	2.60195	0.454837
T19-5	19	Hot	No	Pine Grove	2023-05-25	2023-07-05	41	0.27	8.5	8.5	9.5	12	10	12	13.54	21.31	0.27	-1.30933	2.60565	0.43364
T19-6	19	Hot	No	Pine Grove	2023-05-25	2023-07-06	42	0.31	10	10.5	10.5	7.5	7	10.5	14.08	19.91	0.31	-1.17118	2.64476	0.441568
T19-7	19	Hot	No	Pine Grove	2023-05-25	2023-07-08	44	0.3	12.5	14	12.5	12	12.5	14	14.87	19.35	0.3	-1.20397	2.69935	0.361399
T19-8	19	Hot	No	Pine Grove	2023-05-25	2023-07-08	44	0.34	14	15	8	12	15	15	13.96	19.95	0.34	-1.07881	2.6362	0.497192
T19-9	19	Hot	No	Pine Grove	2023-05-25	2023-07-08	44	0.32	6	10	9.5	11.5	10	11.5	14.73	19.12	0.32	-1.13943	2.68989	0.396849
T19-10	19	Hot	No	Pine Grove	2023-05-25	2023-07-10	46	0.34	11	16	12.5	11.5	15	16	15.53	21.77	0.34	-1.07881	2.74277	0.358472
T20-1	20	Hot	Yes	Pine Grove	2023-05-24	2023-06-29	36	0.38	12	10	12	10.5	10	12	14.95	21.64	0.38	-0.967584	2.70471	0.450295
T20-10	20	Hot	Yes	Pine Grove	2023-05-24	2023-07-12	49	0.46	15.5	14	15.5	13	13	15.5	15.87	23.31	0.46	-0.776529	2.76443	0.453801
T20-11	20	Hot	Yes	Pine Grove	2023-05-24	2023-07-14	51	0.55	15.5	17	20	18	20.5	20.5	16.18	26.32	0.55	-0.597837	2.78378	0.511308
T20-12	20	Hot	Yes	Pine Grove	2023-05-24	2023-07-15	52	0.45	19	17.5	22	12.5	18	22	15.31	23.95	0.45	-0.798508	2.72851	0.495687
T20-13	20	Hot	Yes	Pine Grove	2023-05-24	2023-07-18	55	0.59	8	12.5	18.5	14	16	18.5	17.51	26.13	0.59	-0.527633	2.86277	0.430397
T20-2	20	Hot	Yes	Pine Grove	2023-05-24	2023-07-04	41	0.4	15.5	12.5	14	10.5	9	15.5	16.19	22.4	0.4	-0.916291	2.78439	0.371156
T20-3	20	Hot	Yes	Pine Grove	2023-05-24	2023-07-05	42	0.36	18	15.5	16	16	13.5	18	14.65	22.05	0.36	-1.02165	2.68444	0.453981
T20-4	20	Hot	Yes	Pine Grove	2023-05-24	2023-07-05	42	0.29	12.5	20	12	12	17	20	13.88	20.54	0.29	-1.23787	2.63045	0.431623
T20-5	20	Hot	Yes	Pine Grove	2023-05-24	2023-07-06	43	0.25	12	11	12.5	8.5	10	12.5	13.21	18.86	0.25	-1.38629	2.58097	0.433108
T20-6	20	Hot	Yes	Pine Grove	2023-05-24	2023-07-06	43	0.3	11	13.5	12	16	11	16	14.51	19.91	0.3	-1.20397	2.67484	0.389633
T20-7	20	Hot	Yes	Pine Grove	2023-05-24	2023-07-07	44	0.38	19.5	12	17.5	13	16	19.5	16	22.8	0.38	-0.967584	2.77259	0.365608
T20-8	20	Hot	Yes	Pine Grove	2023-05-24	2023-07-07	44	0.34	22	16	19	19.5	13	22	15.33	21.63	0.34	-1.07881	2.72981	0.373021
T20-9	20	Hot	Yes	Pine Grove	2023-05-24	2023-07-09	46	0.32	15.5	18	10	19	18.5	19	14.57	21.93	0.32	-1.13943	2.67896	0.410378
T21-1	21	Cold	No	Pine Grove	2023-05-28	2023-07-11	44	0.34	10.5	11	8.5	12	10	12	14.28	20.01	0.34	-1.07881	2.65886	0.463781
T21-10	21	Cold	No	Pine Grove	2023-05-28	2023-07-17	50	0.52	11.5	12	13.5	10	9	13.5	16.39	24.52	0.52	-0.653926	2.79667	0.464658
T21-11	21	Cold	No	Pine Grove	2023-05-28	2023-07-17	50	0.37	17	15.5	13.5	9.5	10.5	17	15.11	21.9	0.37	-0.994252	2.71536	0.424351
T21-12	21	Cold	No	Pine Grove	2023-05-28	2023-07-18	51	0.25	15.5	14.5	15	14.5	13.5	15.5	13.59	20.84	0.25	-1.38629	2.60933	0.397002
T21-13	21	Cold	No	Pine Grove	2023-05-28	2023-07-18	51	0.46	21	14.5	22	19	19	22	16.62	24.47	0.46	-0.776529	2.81061	0.393833
T21-14	21	Cold	No	Pine Grove	2023-05-28	2023-07-19	52	0.36	15.5	11	14	10	12.5	15.5	16.01	19.8	0.36	-1.02165	2.77321	0.345702
T21-2	21	Cold	No	Pine Grove	2023-05-28	2023-07-12	45	0.38	12.5	15.5	14	11	14	15.5	15.85	21.14	0.38	-0.967584	2.76317	0.376333
T21-3	21	Cold	No	Pine Grove	2023-05-28	2023-07-13	46	0.32	12	11	10.5	8	9.5	12	14.19	19.87	0.32	-1.13943	2.65254	0.445053
T21-4	21	Cold	No	Pine Grove	2023-05-28	2023-07-13	46	0.38	13.5	16.5	10	13.5	15	16.5	15.34	22.7	0.38	-0.967584	2.73046	0.416072
T21-5	21	Cold	No	Pine Grove	2023-05-28	2023-07-14	47	0.35	12.5	10.5	13	7.5	11.5	13	15.1	20.28	0.35	-1.04982	2.71469	0.402229
T21-6	21	Cold	No	Pine Grove	2023-05-28	2023-07-15	48	0.42	12	18.5	13.5	16	12.5	18.5	17.03	23.52	0.42	-0.867501	2.83498	0.333671
T21-7	21	Cold	No	Pine Grove	2023-05-28	2023-07-17	50	0.4	20	19.5	18	18.5	17	20	15.52	23.27	0.4	-0.916291	2.74213	0.422566
T21-8	21	Cold	No	Pine Grove	2023-05-28	2023-07-17	50	0.31	12.5	9.5	7.5	5.5	9.5	12.5	13.96	20.6	0.31	-1.17118	2.6362	0.453322
T21-9	21	Cold	No	Pine Grove	2023-05-28	2023-07-17	50	0.4	13	15	8.5	7	8	15	15.01	21.97	0.4	-0.916291	2.70872	0.468203
T22-1	22	Cold	Yes	Pine Grove	2023-05-27	2023-07-11	45	0.35	7.5	13	11	12	10	13	15.2	20.41	0.35	-1.04982	2.7213	0.394162
T22-10	22	Cold	Yes	Pine Grove	2023-05-27	2023-07-17	51	0.38	13.5	10.5	16	12	14.5	16	15.95	22.65	0.38	-0.967584	2.76946	0.369137
T22-11	22	Cold	Yes	Pine Grove	2023-05-27	2023-07-18	52	0.39	17	17	14	17	17.5	17.5	15.6	22.37	0.39	-0.941609	2.74727	0.405551
T22-2	22	Cold	Yes	Pine Grove	2023-05-27	2023-07-12	46	0.3	10	13	10	8.5	10	13	13.71	20.72	0.3	-1.20397	2.61813	0.463719
T22-3	22	Cold	Yes	Pine Grove	2023-05-27	2023-07-12	46	0.46	14.5	13.5	12.5	14	10	14.5	16.38	24.31	0.46	-0.776529	2.79606	0.411814
T22-4	22	Cold	Yes	Pine Grove	2023-05-27	2023-07-14	48	0.42	18	22	16	15	17	22	15.54	23.74	0.42	-0.867501	2.74342	0.441944
T22-5	22	Cold	Yes	Pine Grove	2023-05-27	2023-07-14	48	0.32	17	22	14	12.5	11.5	22	14.25	21.48	0.32	-1.13943	2.65676	0.439326
T22-6	22	Cold	Yes	Pine Grove	2023-05-27	2023-07-14	48	0.3	12	14.5	9.5	13	12	14.5	14.36	21.05	0.3	-1.20397	2.66445	0.402261
T22-7	22	Cold	Yes	Pine Grove	2023-05-27	2023-07-14	48	0.4	10.5	7	10.5	10	10	10.5	16.54	21.05	0.4	-0.916291	2.80578	0.347573
T22-8	22	Cold	Yes	Pine Grove	2023-05-27	2023-07-16	50	0.42	16	16.5	16.5	19.5	12	19.5	15.85	23.75	0.42	-0.867501	2.76317	0.415947
T22-9	22	Cold	Yes	Pine Grove	2023-05-27	2023-07-17	51	0.54	12	17.5	19	17.5	16.5	19	16.6	25.57	0.54	-0.616186	2.8094	0.464037
T23-1	23	Hot	No	Pine Grove	2023-05-24	2023-06-30	37	0.36	22	11	13	11	17	22	15.21	22.22	0.36	-1.02165	2.72195	0.404606
T23-10	23	Hot	No	Pine Grove	2023-05-24	2023-07-18	55	0.79	9.5	21	24	22	19	24	18.28	30.77	0.79	-0.235722	2.90581	0.504984
T23-2	23	Hot	No	Pine Grove	2023-05-24	2023-06-30	37	0.44	16.5	16.5	10	17.5	15.5	17.5	15.95	24.31	0.44	-0.820981	2.76946	0.427422
T23-3	23	Hot	No	Pine Grove	2023-05-24	2023-06-30	37	0.38	13.5	10.5	13	11	10	13.5	14.99	22.65	0.38	-0.967584	2.70738	0.446617
T23-4	23	Hot	No	Pine Grove	2023-05-24	2023-07-01	38	0.45	13	16	16	17	14	17	15.99	24.59	0.45	-0.798508	2.77196	0.433789
T23-5	23	Hot	No	Pine Grove	2023-05-24	2023-07-05	42	0.4	21	16.5	25	22.5	20.5	25	14.77	23.65	0.4	-0.916291	2.6926	0.49195
T23-6	23	Hot	No	Pine Grove	2023-05-24	2023-07-05	42	0.35	16.5	14	16.5	14.5	16	16.5	14.44	22.97	0.35	-1.04982	2.67	0.46137
T23-7	23	Hot	No	Pine Grove	2023-05-24	2023-07-09	46	0.44	16.5	18.5	19	17.5	18	19	16.82	22.97	0.44	-0.820981	2.82257	0.363129
T23-8	23	Hot	No	Pine Grove	2023-05-24	2023-07-09	46	0.4	12.5	23.5	14.5	15	16.5	23.5	15.41	23.92	0.4	-0.916291	2.73502	0.431893
T23-9	23	Hot	No	Pine Grove	2023-05-24	2023-07-13	50	0.58	11	26	17	22.5	23	26	17.12	27.63	0.58	-0.544727	2.84025	0.453389
T24-1	24	Hot	Yes	Pine Grove	2023-05-25	2023-06-30	36	0.34	11	10.5	9.5	4	9	11	14.59	21.08	0.34	-1.07881	2.68034	0.434195
T24-10	24	Hot	Yes	Pine Grove	2023-05-25	2023-07-14	50	0.46	19	18	20.5	18	14	20.5	16.71	24.57	0.46	-0.776529	2.81601	0.387358
T24-11	24	Hot	Yes	Pine Grove	2023-05-25	2023-07-18	54	0.52	17.5	21.5	22	14	14.5	22	16.88	26.37	0.52	-0.653926	2.82613	0.424488
T24-12	24	Hot	Yes	Pine Grove	2023-05-25	2023-07-22	58	0.62	17	16	22.5	18.5	19.5	22.5	16.82	27.56	0.62	-0.478036	2.82257	0.511682
T24-2	24	Hot	Yes	Pine Grove	2023-05-25	2023-07-03	39	0.37	15.5	15	16.5	18	17	18	15.16	21.62	0.37	-0.994252	2.71866	0.420069
T24-3	24	Hot	Yes	Pine Grove	2023-05-25	2023-07-03	39	0.3	10.5	14	9.5	12.5	12	14	14.59	20.48	0.3	-1.20397	2.68034	0.383113
T24-4	24	Hot	Yes	Pine Grove	2023-05-25	2023-07-04	40	0.35	8.5	8	9	12	13.5	13.5	15.09	21.59	0.35	-1.04982	2.71403	0.403048
T24-5	24	Hot	Yes	Pine Grove	2023-05-25	2023-07-04	40	0.37	10	10	7.5	9	11	11	15.12	22.81	0.37	-0.994252	2.71602	0.42349
T24-6	24	Hot	Yes	Pine Grove	2023-05-25	2023-07-04	40	0.34	11	11	11	10	8	11	15.05	20.33	0.34	-1.07881	2.71138	0.394735
T24-7	24	Hot	Yes	Pine Grove	2023-05-25	2023-07-13	49	0.48	24	21.5	20	19.5	18.5	24	16.47	24.09	0.48	-0.733969	2.80154	0.422552
T24-8	24	Hot	Yes	Pine Grove	2023-05-25	2023-07-13	49	0.47	29	27	17.5	23	15	29	15.98	25.36	0.47	-0.755023	2.77134	0.453939
T24-9	24	Hot	Yes	Pine Grove	2023-05-25	2023-07-14	50	0.61	18	16.5	11.5	15	11.5	18	17.49	26.74	0.61	-0.494296	2.86163	0.44655
T25-1	25	Cold	No	Pine Grove	2023-05-27	2023-07-12	46	0.41	12	10	13	12	10	13	16.12	23.31	0.41	-0.891598	2.78006	0.385528
T25-10	25	Cold	No	Pine Grove	2023-05-27	2023-07-18	52	0.5	19	15.5	15.5	18	17	19	16.89	24.73	0.5	-0.693147	2.82672	0.40742
T25-2	25	Cold	No	Pine Grove	2023-05-27	2023-07-14	48	0.42	18	11	16.5	16	12.5	18	15.98	24.05	0.42	-0.867501	2.77134	0.405648
T25-3	25	Cold	No	Pine Grove	2023-05-27	2023-07-14	48	0.39	14.5	14	15	10.5	17.5	17.5	14.76	22.52	0.39	-0.941609	2.69192	0.480649
T25-4	25	Cold	No	Pine Grove	2023-05-27	2023-07-14	48	0.51	24.5	24	16.5	18	17	24.5	16.78	24.44	0.51	-0.673345	2.82019	0.423987
T25-5	25	Cold	No	Pine Grove	2023-05-27	2023-07-14	48	0.45	15.5	15.5	12.5	11.5	13	15.5	15.89	23.05	0.45	-0.798508	2.76569	0.442223
T25-6	25	Cold	No	Pine Grove	2023-05-27	2023-07-14	48	0.64	12	18.5	13.5	11	14.5	18.5	17.8	27.17	0.64	-0.446287	2.8792	0.443916
T25-7	25	Cold	No	Pine Grove	2023-05-27	2023-07-14	48	0.33	19.5	19.5	12.5	14.5	13.5	19.5	14.34	20.6	0.33	-1.10866	2.66305	0.444384
T25-8	25	Cold	No	Pine Grove	2023-05-27	2023-07-15	49	0.45	20	17	16	18	15	20	16.31	24.05	0.45	-0.798508	2.79178	0.408192
T25-9	25	Cold	No	Pine Grove	2023-05-27	2023-07-16	50	0.44	12.5	12.5	12	14	12	14	15.72	23.84	0.44	-0.820981	2.75493	0.446909
T26-1	26	Cold	Yes	Pine Grove	2023-05-27	2023-07-12	46	0.46	16.5	17	18	13.5	11	18	17.11	23.16	0.46	-0.776529	2.83966	0.36023
T26-11	26	Cold	Yes	Pine Grove	2023-05-27	2023-07-18	52	0.54	21.5	20	18	20.5	20.5	21.5	17.27	25.86	0.54	-0.616186	2.84897	0.410968
T26-12	26	Cold	Yes	Pine Grove	2023-05-27	2023-07-18	52	0.49	29	19.5	17	16	22	29	17.09	24.99	0.49	-0.71335	2.83849	0.385103
T26-13	26	Cold	Yes	Pine Grove	2023-05-27	2023-07-18	52	0.47	23.5	18	18.5	23	21	23.5	16.48	24.74	0.47	-0.755023	2.80215	0.412979
T26-2	26	Cold	Yes	Pine Grove	2023-05-27	2023-07-13	47	0.33	15	10	11	12.5	10	15	13.64	19.79	0.33	-1.10866	2.61301	0.518168
T26-3	26	Cold	Yes	Pine Grove	2023-05-27	2023-07-13	47	0.39	14.5	15.5	14.5	14.5	16.5	16.5	15.1	22.67	0.39	-0.941609	2.71469	0.448198
T26-4	26	Cold	Yes	Pine Grove	2023-05-27	2023-07-14	48	0.34	10.5	12	12	11.5	8	12	14.95	22.56	0.34	-1.07881	2.70471	0.402896
T26-5	26	Cold	Yes	Pine Grove	2023-05-27	2023-07-14	48	0.33	19.5	16	15.5	15	13.5	19.5	14.24	21.29	0.33	-1.10866	2.65605	0.454033
T26-7	26	Cold	Yes	Pine Grove	2023-05-27	2023-07-16	50	0.34	11.5	16	13	13	12	16	15.17	21.52	0.34	-1.07881	2.71932	0.385229
T26-8	26	Cold	Yes	Pine Grove	2023-05-27	2023-07-16	50	0.57	17	17.5	20	15	15	20	17.52	24.9	0.57	-0.562119	2.86334	0.415079
T26-9	26	Cold	Yes	Pine Grove	2023-05-27	2023-07-17	51	0.38	14	16.5	9	10	17.5	17.5	15.02	23.49	0.38	-0.967584	2.70938	0.443885
T27-1	27	Hot	No	Pine Grove	2023-05-25	2023-06-30	36	0.29	12.5	12.5	14	13	13	14	13.87	18.85	0.29	-1.23787	2.62973	0.432578
T27-10	27	Hot	No	Pine Grove	2023-05-25	2023-07-06	42	0.41	14.5	16.5	17.5	13.5	12.5	17.5	15.47	22.11	0.41	-0.891598	2.7389	0.437442
T27-11	27	Hot	No	Pine Grove	2023-05-25	2023-07-17	53	0.5	13	25.5	14	18	20	25.5	16.65	24.98	0.5	-0.693147	2.81241	0.425716
T27-2	27	Hot	No	Pine Grove	2023-05-25	2023-06-30	36	0.3	10	11.5	12	9	7.5	12	14.25	21.57	0.3	-1.20397	2.65676	0.411869
T27-3	27	Hot	No	Pine Grove	2023-05-25	2023-07-01	37	0.43	14	13.5	15	15.5	18	18	16.07	24.03	0.43	-0.84397	2.77695	0.408208
T27-4	27	Hot	No	Pine Grove	2023-05-25	2023-07-02	38	0.36	17	19	9.5	16	22	22	14.5	21.58	0.36	-1.02165	2.67415	0.468551
T27-5	27	Hot	No	Pine Grove	2023-05-25	2023-07-03	39	0.3	20	21	11.5	13	14.5	21	13.77	20.94	0.3	-1.20397	2.62249	0.457545
T27-6	27	Hot	No	Pine Grove	2023-05-25	2023-07-04	40	0.36	17	17.5	13	12.5	13	17.5	15.11	21.09	0.36	-1.02165	2.71536	0.412882
T27-7	27	Hot	No	Pine Grove	2023-05-25	2023-07-04	40	0.39	12.5	14.5	11.5	10.5	14	14.5	15.73	21.47	0.39	-0.941609	2.75557	0.395352
T27-8	27	Hot	No	Pine Grove	2023-05-25	2023-07-05	41	0.3	15.5	15.5	16.5	16.5	17.5	17.5	14.06	20.05	0.3	-1.20397	2.64333	0.429192
T27-9	27	Hot	No	Pine Grove	2023-05-25	2023-07-05	41	0.3	16.5	20	14	15.5	14	20	14.58	20.3	0.3	-1.20397	2.67965	0.38392
T28-1	28	Hot	Yes	Pine Grove	2023-05-25	2023-07-01	37	0.41	18	15	19	19.5	17	19.5	15.88	22.79	0.41	-0.891598	2.76506	0.403693
T28-10	28	Hot	Yes	Pine Grove	2023-05-25	2023-07-21	57	0.78	22	19	20.5	12	23.5	23.5	19.14	28.56	0.78	-0.248461	2.95178	0.432975
T28-11	28	Hot	Yes	Pine Grove	2023-05-25	2023-07-21	57	0.6	20	21.5	31.5	24	22	31.5	17.22	27.08	0.6	-0.510826	2.84607	0.460713
T28-2	28	Hot	Yes	Pine Grove	2023-05-25	2023-07-02	38	0.27	10.5	12.5	10.5	9.5	12	12.5	13.66	18.17	0.27	-1.30933	2.61447	0.422054
T28-3	28	Hot	Yes	Pine Grove	2023-05-25	2023-07-02	38	0.4	17	17	17	18	16	18	15.44	23.11	0.4	-0.916291	2.73696	0.429323
T28-4	28	Hot	Yes	Pine Grove	2023-05-25	2023-07-03	39	0.37	18	21	14.5	14.5	18	21	14.83	21.92	0.37	-0.994252	2.69665	0.449426
T28-5	28	Hot	Yes	Pine Grove	2023-05-25	2023-07-05	41	0.29	10	8.5	11	13	10	13	14.24	19.89	0.29	-1.23787	2.65605	0.398998
T28-6	28	Hot	Yes	Pine Grove	2023-05-25	2023-07-05	41	0.31	4.5	4	4	9	5.5	9	14.54	20.34	0.31	-1.17118	2.6769	0.400077
T28-7	28	Hot	Yes	Pine Grove	2023-05-25	2023-07-06	42	0.29	10.5	12.5	14.5	13.5	12.5	14.5	13.77	20.32	0.29	-1.23787	2.62249	0.442293
T28-9	28	Hot	Yes	Pine Grove	2023-05-25	2023-07-12	48	0.44	20.5	17	16.5	18.5	14.5	20.5	15.44	24.18	0.44	-0.820981	2.73696	0.472255
T29-1	29	Cold	No	Pine Grove	2023-05-27	2023-07-11	45	0.54	13	13.5	9	14.5	13	14.5	17.12	24.23	0.54	-0.616186	2.84025	0.42212
T29-10	29	Cold	No	Pine Grove	2023-05-27	2023-07-21	55	0.45	16	18	19	10.5	11.5	19	15.86	25.17	0.45	-0.798508	2.7638	0.444795
T29-11	29	Cold	No	Pine Grove	2023-05-27	2023-07-23	57	0.54	17	12.5	19	16	12	19	18.05	25.82	0.54	-0.616186	2.89315	0.358858
T29-12	29	Cold	No	Pine Grove	2023-05-27	2023-07-30	64	0.51	16	16.5	13	13	16.5	16.5	16.14	25.2	0.51	-0.673345	2.7813	0.477738
T29-2	29	Cold	No	Pine Grove	2023-05-27	2023-07-15	49	0.49	14.5	14.5	14	11.5	14.5	14.5	17.54	22.47	0.49	-0.71335	2.86448	0.355575
T29-3	29	Cold	No	Pine Grove	2023-05-27	2023-07-15	49	0.49	14	14.5	13	13	10.5	14.5	16.48	24.46	0.49	-0.71335	2.80215	0.430553
T29-4	29	Cold	No	Pine Grove	2023-05-27	2023-07-17	51	0.42	20	20.5	19.5	20	19	20.5	15.44	23.19	0.42	-0.867501	2.73696	0.450789
T29-5	29	Cold	No	Pine Grove	2023-05-27	2023-07-17	51	0.4	16	15	20.5	13.5	20	20.5	16.21	22.47	0.4	-0.916291	2.78563	0.369752
T29-6	29	Cold	No	Pine Grove	2023-05-27	2023-07-17	51	0.37	16	15	10.5	7	5	16	15.32	22.15	0.37	-0.994252	2.72916	0.406749
T29-8	29	Cold	No	Pine Grove	2023-05-27	2023-07-18	52	0.44	12	11.5	11	11	12.5	12.5	15.96	24.54	0.44	-0.820981	2.77009	0.426601
T29-9	29	Cold	No	Pine Grove	2023-05-27	2023-07-18	52	0.4	16.5	19.5	20	19	14.5	20	16.41	22.67	0.4	-0.916291	2.79789	0.356094
T30-1	30	Cold	Yes	Pine Grove	2023-05-27	2023-07-12	46	0.38	12.5	13	12	13.5	15.5	15.5	15.43	22.33	0.38	-0.967584	2.73631	0.408668
T30-10	30	Cold	Yes	Pine Grove	2023-05-27	2023-07-22	56	0.56	16	18.5	15	18	12.5	18.5	17.23	26.67	0.56	-0.579818	2.84665	0.429233
T30-11	30	Cold	Yes	Pine Grove	2023-05-27	2023-07-23	57	0.75	12	13	17.5	14.5	20	20	18.95	28.94	0.75	-0.287682	2.9418	0.429267
T30-2	30	Cold	Yes	Pine Grove	2023-05-27	2023-07-13	47	0.39	10	9	11	9.5	8	11	15.93	21.86	0.39	-0.941609	2.7682	0.380313
T30-3	30	Cold	Yes	Pine Grove	2023-05-27	2023-07-13	47	0.37	12.5	10	12	5	8.5	12.5	14.91	20.42	0.37	-0.994252	2.70203	0.442066
T30-4	30	Cold	Yes	Pine Grove	2023-05-27	2023-07-13	47	0.37	21.5	17.5	13.5	11	11	21.5	15.8	23.78	0.37	-0.994252	2.76001	0.37
T30-5	30	Cold	Yes	Pine Grove	2023-05-27	2023-07-14	48	0.48	18.5	18	18	15.5	14.5	18.5	16.46	24.33	0.48	-0.733969	2.80093	0.423341
T30-6	30	Cold	Yes	Pine Grove	2023-05-27	2023-07-15	49	0.4	16.5	17.5	15.5	14	14.5	17.5	15.87	22.19	0.4	-0.916291	2.76443	0.394609
T30-7	30	Cold	Yes	Pine Grove	2023-05-27	2023-07-16	50	0.46	14.5	13	12.5	12	11	14.5	16.23	23.74	0.46	-0.776529	2.78686	0.423608
T30-8	30	Cold	Yes	Pine Grove	2023-05-27	2023-07-17	51	0.49	18	18	8.5	9.5	12.5	18	16.99	24.39	0.49	-0.71335	2.83262	0.392102
T30-9	30	Cold	Yes	Pine Grove	2023-05-27	2023-07-17	51	0.49	17	13.5	4.5	7.5	13.5	17	16.38	23.93	0.49	-0.71335	2.79606	0.438672
T31-1	31	Hot	No	Pine Grove	2023-05-25	2023-06-29	35	0.28	12.5	10.5	10	7.5	7.5	12.5	14.12	19.73	0.28	-1.27297	2.64759	0.395378
T31-10	31	Hot	No	Pine Grove	2023-05-25	2023-07-07	43	0.33	15.5	15.5	13	15	15	15.5	14.06	22.4	0.33	-1.10866	2.64333	0.472111
T31-11	31	Hot	No	Pine Grove	2023-05-25	2023-07-07	43	0.29	10	12	14	15.5	17.5	17.5	13.63	22	0.29	-1.23787	2.61227	0.456386
T31-12	31	Hot	No	Pine Grove	2023-05-25	2023-07-08	44	0.31	14	12	11.5	10	9.5	14	14.08	21.05	0.31	-1.17118	2.64476	0.441568
T31-13	31	Hot	No	Pine Grove	2023-05-25	2023-07-10	46	0.35	18.5	18	15.5	13.5	15	18.5	13.99	23.21	0.35	-1.04982	2.63834	0.508454
T31-14	31	Hot	No	Pine Grove	2023-05-25	2023-07-11	47	0.46	24	19	19	19.5	19	24	16.24	25.62	0.46	-0.776529	2.78748	0.422808
T31-15	31	Hot	No	Pine Grove	2023-05-25	2023-07-11	47	0.39	19	19	15	19.5	18.5	19.5	14.81	24.14	0.39	-0.941609	2.6953	0.475686
T31-2	31	Hot	No	Pine Grove	2023-05-25	2023-06-30	36	0.3	9.5	11	10	12.5	12	12.5	13.76	21.18	0.3	-1.20397	2.62177	0.458566
T31-3	31	Hot	No	Pine Grove	2023-05-25	2023-07-02	38	0.29	9.5	11	10.5	11	8	11	13.95	19.26	0.29	-1.23787	2.63548	0.425009
T31-4	31	Hot	No	Pine Grove	2023-05-25	2023-07-02	38	0.24	12	13	14	10	13	14	12.69	19.37	0.24	-1.42712	2.54081	0.470329
T31-5	31	Hot	No	Pine Grove	2023-05-25	2023-07-03	39	0.26	12.5	10	14	12.5	11	14	13.26	18.78	0.26	-1.34707	2.58475	0.44524
T31-6	31	Hot	No	Pine Grove	2023-05-25	2023-07-03	39	0.23	13	11	11	12	12	13	12.85	19.03	0.23	-1.46968	2.55334	0.433726
T31-7	31	Hot	No	Pine Grove	2023-05-25	2023-07-04	40	0.28	13	12.5	13.5	10.5	12.5	13.5	14.15	20.26	0.28	-1.27297	2.64971	0.39281
T31-8	31	Hot	No	Pine Grove	2023-05-25	2023-07-05	41	0.27	14	18	10.5	14	10.5	18	13.64	19.88	0.27	-1.30933	2.61301	0.423956
T31-9	31	Hot	No	Pine Grove	2023-05-25	2023-07-05	41	0.32	12	13	9	12	12	13	13.66	21.27	0.32	-1.13943	2.61447	0.500212
T32-1	32	Hot	Yes	Pine Grove	2023-05-25	2023-06-30	36	0.38	19	15	18	15.5	15	19	15.22	23.81	0.38	-0.967584	2.72261	0.426224
T32-11	32	Hot	Yes	Pine Grove	2023-05-25	2023-07-07	43	0.35	11	16	12.5	12	15	16	14.87	22.3	0.35	-1.04982	2.69935	0.421632
T32-12	32	Hot	Yes	Pine Grove	2023-05-25	2023-07-08	44	0.38	20.5	10.5	12.5	11	14	20.5	14.78	23.39	0.38	-0.967584	2.69327	0.466382
T32-14	32	Hot	Yes	Pine Grove	2023-05-25	2023-07-11	47	0.44	21	14.5	15.5	18	20.5	21	15.99	25.59	0.44	-0.820981	2.77196	0.424149
T32-15	32	Hot	Yes	Pine Grove	2023-05-25	2023-07-28	64	0.57	13	13	8.5	14	14	14	16.18	24.32	0.57	-0.562119	2.78378	0.529901
T32-2	32	Hot	Yes	Pine Grove	2023-05-25	2023-06-30	36	0.36	12	17.5	15	8	12	17.5	14.01	22.73	0.36	-1.02165	2.63977	0.520693
T32-3	32	Hot	Yes	Pine Grove	2023-05-25	2023-07-01	37	0.28	14.5	12.5	11.5	11	13	14.5	13.56	20.11	0.28	-1.27297	2.60712	0.447668
T32-4	32	Hot	Yes	Pine Grove	2023-05-25	2023-07-02	38	0.32	9.5	16	13.5	16	13.5	16	14.12	20.79	0.32	-1.13943	2.64759	0.45186
T32-5	32	Hot	Yes	Pine Grove	2023-05-25	2023-07-03	39	0.28	11	11	8	8.5	6.5	11	13.31	21.14	0.28	-1.27297	2.58852	0.473982
T32-6	32	Hot	Yes	Pine Grove	2023-05-25	2023-07-03	39	0.24	7.5	10.5	9	9	9	10.5	12.73	18.78	0.24	-1.42712	2.54396	0.465807
T32-7	32	Hot	Yes	Pine Grove	2023-05-25	2023-07-04	40	0.34	17	12	13.5	12.5	15.5	17	14.64	21.84	0.34	-1.07881	2.68376	0.429659
T32-8	32	Hot	Yes	Pine Grove	2023-05-25	2023-07-05	41	0.36	7	18	17.5	14	14	18	14.46	22.62	0.36	-1.02165	2.67139	0.47254
